# Supplementary material for: How Much Food Can We Grow in Urban Areas? Food Production and Crop Yields of Urban Agriculture: A Meta‐Analysis
Source: Earths Future. 2022 Aug 26;10(8):e2022EF002748. doi: 10.1029/2022EF002748 (PMC9540868; doi:10.1029/2022EF002748)
Supplement: Supplementary file 3 — Data Set S1 [file EFT2-10-e2022EF002748-s003.xlsx]

## Sheet: Data Set S1
No	Country	City	Urban space	Orientation	Environment	Food production system	Food production system (details)	Crop grown (FAO aggregated)	Crop grown (FAO)	Crop grown (details)	Growing methods	Growing methods (details)	Yield calculations	Yield (kg/m2/year)	Production cycles/year	Yield (kg/m2/cycle)	Comments	Reference	Title	DOI	Alternative address to find source
1	Spain	Cerdanyola del Vallès (Barcelona)	Rooftop	Horizontal farming	Controlled-environment with sunlight	Greenhouse	Integrated rooftop greenhouse (iRTG) = greenhouse interconnected host building for energy, water and CO2 flow	Vegetables primary	Tomatoes	Beef tomato (Lycopersicon esculentum cv. Oxheart)	Hydroponic	Hydroponic system - crops in substrate (perlite) supplied with nutrient solution (fertigation)	1 replicate, over one year (Sp-Su 2015)	16.2	1	16.2		Nadal et al. (2017)	Building-integrated rooftop greenhouses: An energy and environmental assessment in the mediterranean context	https://doi.org/10.1016/j.apenergy.2016.11.051
2	Spain	Cerdanyola del Vallès (Barcelona)	Rooftop	Horizontal farming	Controlled-environment with sunlight	Greenhouse	Integrated rooftop greenhouse (iRTG) = greenhouse interconnected host building for energy, water and CO2 flow	Vegetables primary	Tomatoes	Beef tomato (Lycopersicon esculentum var. Arawak)	Hydroponic	Hydroponic system - crops in substrate (perlite) supplied with nutrient solution (fertigation) (S1)	1 replicate, over one year (Sp-Su 2015)	15.3	1	15.3		Sanjuan-Delmas et al. (2018)	Environmental assessment of an integrated rooftop greenhouse for food production in cities	https://doi.org/10.1016/j.jclepro.2017.12.147
2	Spain	Cerdanyola del Vallès (Barcelona)	Rooftop	Horizontal farming	Controlled-environment with sunlight	Greenhouse	Integrated rooftop greenhouse (iRTG) = greenhouse interconnected host building for energy, water and CO2 flow	Vegetables primary	Tomatoes	Beef tomato (Lycopersicon esculentum var. Arawak)	Hydroponic	Hydroponic system - crops in substrate (perlite) supplied with nutrient solution (fertigation) (S2)	1 replicate, over one year (Sp-Su 2016)	10.5	1	10.5		Sanjuan-Delmas et al. (2018)	Environmental assessment of an integrated rooftop greenhouse for food production in cities	https://doi.org/10.1016/j.jclepro.2017.12.147
2	Spain	Cerdanyola del Vallès (Barcelona)	Rooftop	Horizontal farming	Controlled-environment with sunlight	Greenhouse	Integrated rooftop greenhouse (iRTG) = greenhouse interconnected host building for energy, water and CO2 flow	Vegetables primary	Tomatoes	Beef tomato (Lycopersicon esculentum var. Tomawak)	Hydroponic	Hydroponic system - crops in substrate (perlite) supplied with nutrient solution (fertigation) (W)	1 replicate, over one year (Au-Wi 2015-2016)	4.4	1	4.4		Sanjuan-Delmas et al. (2018)	Environmental assessment of an integrated rooftop greenhouse for food production in cities	https://doi.org/10.1016/j.jclepro.2017.12.147
3	Spain	El Ejido (Almería)	Rooftop	Horizontal farming	Controlled-environment with sunlight	Greenhouse	Watergy prototype = closed rooftop greenhouse designed for semi-arid regions which minimises the use of energy other than solar	Vegetables primary	Beans	French bean (Phaseolus vulgaris cv. "Donna")	Soil-based	Standard sand-mulching soil with full recovery of drainage	Mean of 2 replicates, over one year (Au 2004)	2.25	1	2.25		Zaragoza et al. (2007)	Watergy project: Towards a rational use of water in greenhouse agriculture and sustainable architecture	https://doi.org/10.1016/j.desal.2006.03.599
4	Spain	El Ejido (Almería)	Rooftop	Horizontal farming	Controlled-environment with sunlight	Greenhouse	Watergy prototype = closed rooftop greenhouse designed for semi-arid regions which minimises the use of energy other than solar	Vegetables primary	Beans	Bush bean (Phaseolus vulgaris cv. "Parker")	Soil-based	Standard sand-mulching soil with full recovery of drainage	1 replicate, over one year (Au-Wi 2005-2006)	2	1	2		Zaragoza et al. (2008)	Experiences in cultivation inside the watergy prototype of a closed greenhouse for semi-arid regions	https://doi.org/10.17660/ActaHortic.2008.801.90
4	Spain	El Ejido (Almería)	Rooftop	Horizontal farming	Controlled-environment with sunlight	Greenhouse	Watergy prototype = closed rooftop greenhouse designed for semi-arid regions which minimises the use of energy other than solar	Vegetables primary	Beans	Bush bean (Phaseolus vulgaris cv. "Strike")	Soil-based	Standard sand-mulching soil with full recovery of drainage	1 replicate, over one year (Wi-Sp 2006)	1.2	1	1.2		Zaragoza et al. (2008)	Experiences in cultivation inside the watergy prototype of a closed greenhouse for semi-arid regions	https://doi.org/10.17660/ActaHortic.2008.801.90
4	Spain	El Ejido (Almería)	Rooftop	Horizontal farming	Controlled-environment with sunlight	Greenhouse	Watergy prototype = closed rooftop greenhouse designed for semi-arid regions which minimises the use of energy other than solar	Vegetables primary	Beans	Bush bean (Phaseolus vulgaris cv. "Strike")	Soil-based	Standard sand-mulching soil with full recovery of drainage	1 replicate, over one year (Wi-Sp 2007)	1.9	1	1.9		Zaragoza et al. (2008)	Experiences in cultivation inside the watergy prototype of a closed greenhouse for semi-arid regions	https://doi.org/10.17660/ActaHortic.2008.801.90
4	Spain	El Ejido (Almería)	Rooftop	Horizontal farming	Controlled-environment with sunlight	Greenhouse	Watergy prototype = closed rooftop greenhouse designed for semi-arid regions which minimises the use of energy other than solar	Vegetables primary	Okra	Okra (Abelmoschus esculentus cv. "Cajun delight")	Soil-based	Standard sand-mulching soil with full recovery of drainage	1 replicate, over one year (Sp-Su 2006)	0.9	1	0.9		Zaragoza et al. (2008)	Experiences in cultivation inside the watergy prototype of a closed greenhouse for semi-arid regions	https://doi.org/10.17660/ActaHortic.2008.801.90
4	Spain	El Ejido (Almería)	Rooftop	Horizontal farming	Controlled-environment with sunlight	Greenhouse	Watergy prototype = closed rooftop greenhouse designed for semi-arid regions which minimises the use of energy other than solar	Vegetables primary	Okra	Okra (Abelmoschus esculentus cv. "Red burgundy")	Soil-based	Standard sand-mulching soil with full recovery of drainage	1 replicate, over one year (Sp-Su 2006)	0.7	1	0.7		Zaragoza et al. (2008)	Experiences in cultivation inside the watergy prototype of a closed greenhouse for semi-arid regions	https://doi.org/10.17660/ActaHortic.2008.801.90
4	Spain	El Ejido (Almería)	Rooftop	Horizontal farming	Controlled-environment with sunlight	Greenhouse	Watergy prototype = closed rooftop greenhouse designed for semi-arid regions which minimises the use of energy other than solar	Vegetables primary	Okra	Okra (Abelmoschus esculentus cv. "Green velvet")	Soil-based	Standard sand-mulching soil with full recovery of drainage	1 replicate, over one year (Sp-Su 2006)	0.5	1	0.5		Zaragoza et al. (2008)	Experiences in cultivation inside the watergy prototype of a closed greenhouse for semi-arid regions	https://doi.org/10.17660/ActaHortic.2008.801.90
4	Spain	El Ejido (Almería)	Rooftop	Horizontal farming	Controlled-environment with sunlight	Greenhouse	Watergy prototype = closed rooftop greenhouse designed for semi-arid regions which minimises the use of energy other than solar	Vegetables primary	Okra	Okra (Abelmoschus esculentus cv. "Star of David")	Soil-based	Standard sand-mulching soil with full recovery of drainage	1 replicate, over one year (Sp-Su 2006)	0.3	1	0.3		Zaragoza et al. (2008)	Experiences in cultivation inside the watergy prototype of a closed greenhouse for semi-arid regions	https://doi.org/10.17660/ActaHortic.2008.801.90
4	Spain	El Ejido (Almería)	Rooftop	Horizontal farming	Controlled-environment with sunlight	Greenhouse	Watergy prototype = closed rooftop greenhouse designed for semi-arid regions which minimises the use of energy other than solar	Vegetables primary	Okra	Okra (Abelmoschus esculentus cv. "Clemson spineless")	Soil-based	Standard sand-mulching soil with full recovery of drainage	1 replicate, over one year (Sp-Su 2006)	0.1	1	0.1		Zaragoza et al. (2008)	Experiences in cultivation inside the watergy prototype of a closed greenhouse for semi-arid regions	https://doi.org/10.17660/ActaHortic.2008.801.90
4	Spain	El Ejido (Almería)	Rooftop	Horizontal farming	Controlled-environment with sunlight	Greenhouse	Watergy prototype = closed rooftop greenhouse designed for semi-arid regions which minimises the use of energy other than solar	Vegetables primary	Okra	Okra (Abelmoschus esculentus)	Soil-based	Standard sand-mulching soil with full recovery of drainage	1 replicate, over one year (Sp-Su 2006)	0.2	1	0.2		Zaragoza et al. (2008)	Experiences in cultivation inside the watergy prototype of a closed greenhouse for semi-arid regions	https://doi.org/10.17660/ActaHortic.2008.801.90
4	Spain	El Ejido (Almería)	Rooftop	Horizontal farming	Controlled-environment with sunlight	Greenhouse	Watergy prototype = closed rooftop greenhouse designed for semi-arid regions which minimises the use of energy other than solar	Vegetables primary	Okra	Okra (Abelmoschus esculentus cv. "Cajun delight")	Soil-based	Standard sand-mulching soil with full recovery of drainage	1 replicate, over one year (Su-Au 2006)	1.7	1	1.7	Same plants as Sp-Su 2006, but later in the year after intense pruning	Zaragoza et al. (2008)	Experiences in cultivation inside the watergy prototype of a closed greenhouse for semi-arid regions	https://doi.org/10.17660/ActaHortic.2008.801.90
4	Spain	El Ejido (Almería)	Rooftop	Horizontal farming	Controlled-environment with sunlight	Greenhouse	Watergy prototype = closed rooftop greenhouse designed for semi-arid regions which minimises the use of energy other than solar	Vegetables primary	Okra	Okra (Abelmoschus esculentus cv. "Red burgundy")	Soil-based	Standard sand-mulching soil with full recovery of drainage	1 replicate, over one year (Su-Au 2006)	1.8	1	1.8	Same plants as Sp-Su 2006, but later in the year after intense pruning	Zaragoza et al. (2008)	Experiences in cultivation inside the watergy prototype of a closed greenhouse for semi-arid regions	https://doi.org/10.17660/ActaHortic.2008.801.90
4	Spain	El Ejido (Almería)	Rooftop	Horizontal farming	Controlled-environment with sunlight	Greenhouse	Watergy prototype = closed rooftop greenhouse designed for semi-arid regions which minimises the use of energy other than solar	Vegetables primary	Okra	Okra (Abelmoschus esculentus cv. "Green velvet")	Soil-based	Standard sand-mulching soil with full recovery of drainage	1 replicate, over one year (Su-Au 2006)	1	1	1	Same plants as Sp-Su 2006, but later in the year after intense pruning	Zaragoza et al. (2008)	Experiences in cultivation inside the watergy prototype of a closed greenhouse for semi-arid regions	https://doi.org/10.17660/ActaHortic.2008.801.90
4	Spain	El Ejido (Almería)	Rooftop	Horizontal farming	Controlled-environment with sunlight	Greenhouse	Watergy prototype = closed rooftop greenhouse designed for semi-arid regions which minimises the use of energy other than solar	Vegetables primary	Okra	Okra (Abelmoschus esculentus cv. "Star of David")	Soil-based	Standard sand-mulching soil with full recovery of drainage	1 replicate, over one year (Su-Au 2006)	1	1	1	Same plants as Sp-Su 2006, but later in the year after intense pruning	Zaragoza et al. (2008)	Experiences in cultivation inside the watergy prototype of a closed greenhouse for semi-arid regions	https://doi.org/10.17660/ActaHortic.2008.801.90
4	Spain	El Ejido (Almería)	Rooftop	Horizontal farming	Controlled-environment with sunlight	Greenhouse	Watergy prototype = closed rooftop greenhouse designed for semi-arid regions which minimises the use of energy other than solar	Vegetables primary	Okra	Okra (Abelmoschus esculentus cv. "Clemson spineless")	Soil-based	Standard sand-mulching soil with full recovery of drainage	1 replicate, over one year (Su-Au 2006)	1.5	1	1.5	Same plants as Sp-Su 2006, but later in the year after intense pruning	Zaragoza et al. (2008)	Experiences in cultivation inside the watergy prototype of a closed greenhouse for semi-arid regions	https://doi.org/10.17660/ActaHortic.2008.801.90
4	Spain	El Ejido (Almería)	Rooftop	Horizontal farming	Controlled-environment with sunlight	Greenhouse	Watergy prototype = closed rooftop greenhouse designed for semi-arid regions which minimises the use of energy other than solar	Vegetables primary	Okra	Okra (Abelmoschus esculentus)	Soil-based	Standard sand-mulching soil with full recovery of drainage	1 replicate, over one year (Su-Au 2006)	1.7	1	1.7	Same plants as Sp-Su 2006, but later in the year after intense pruning	Zaragoza et al. (2008)	Experiences in cultivation inside the watergy prototype of a closed greenhouse for semi-arid regions	https://doi.org/10.17660/ActaHortic.2008.801.90
4	Spain	El Ejido (Almería)	Rooftop	Horizontal farming	Controlled-environment with sunlight	Greenhouse	Watergy prototype = closed rooftop greenhouse designed for semi-arid regions which minimises the use of energy other than solar	Vegetables primary	Okra	Okra (Abelmoschus esculentus cv. "Cajun delight")	Soil-based	Standard sand-mulching soil with full recovery of drainage	1 replicate, over one year (Su-Au 2006)	2.4	1	2.4	New plants	Zaragoza et al. (2008)	Experiences in cultivation inside the watergy prototype of a closed greenhouse for semi-arid regions	https://doi.org/10.17660/ActaHortic.2008.801.90
4	Spain	El Ejido (Almería)	Rooftop	Horizontal farming	Controlled-environment with sunlight	Greenhouse	Watergy prototype = closed rooftop greenhouse designed for semi-arid regions which minimises the use of energy other than solar	Vegetables primary	Okra	Okra (Abelmoschus esculentus cv. "Red burgundy")	Soil-based	Standard sand-mulching soil with full recovery of drainage	1 replicate, over one year (Su-Au 2006)	2.3	1	2.3	New plants	Zaragoza et al. (2008)	Experiences in cultivation inside the watergy prototype of a closed greenhouse for semi-arid regions	https://doi.org/10.17660/ActaHortic.2008.801.90
4	Spain	El Ejido (Almería)	Rooftop	Horizontal farming	Controlled-environment with sunlight	Greenhouse	Watergy prototype = closed rooftop greenhouse designed for semi-arid regions which minimises the use of energy other than solar	Vegetables primary	Okra	Okra (Abelmoschus esculentus)	Soil-based	Standard sand-mulching soil with full recovery of drainage	1 replicate, over one year (Su-Au 2006)	1	1	1	New plants	Zaragoza et al. (2008)	Experiences in cultivation inside the watergy prototype of a closed greenhouse for semi-arid regions	https://doi.org/10.17660/ActaHortic.2008.801.90
5	UK	Leicester, Sheffield and other cities/towns	Green space	Horizontal farming	Open-air	Allotment/private garden/community garden	A mix of allotments, private gardens and community gardens --> yields results (n = 240 harvests in total) not separated by growing space.	Vegetables primary	Asparagus	Asparagus (Asparagus officinalis)	Soil-based	Citizen science collection of own grown crop data.	1 replicate, over two years (2012-2013)	0.2	1	0.2	Investigate MYHarvest website for further information / same data set as used in Edmondson et al. (2020) https://doi.org/10.1016/j.scitotenv.2019.135930	Grafius et al. (2020)	Estimating food production in an urban landscape	https://doi.org/10.1038/s41598-020-62126-4
5	UK	Leicester, Sheffield and other cities/towns	Green space	Horizontal farming	Open-air	Allotment/private garden/community garden	A mix of allotments, private gardens and community gardens --> yields results (n = 240 harvests in total) not separated by growing space.	Vegetables primary	Vegetables, fresh nes	Beetroot (Beta vulgaris)	Soil-based	Citizen science collection of own grown crop data.	Mean of 5 replicates, over two years (2012-2013)	1.1	1	1.1		Grafius et al. (2020)	Estimating food production in an urban landscape	https://doi.org/10.1038/s41598-020-62126-4
5	UK	Leicester, Sheffield and other cities/towns	Green space	Horizontal farming	Open-air	Allotment/private garden/community garden	A mix of allotments, private gardens and community gardens --> yields results (n = 240 harvests in total) not separated by growing space.	Fruit primary	Berries nes	Blackberries (Rubus spp.)	Soil-based	Citizen science collection of own grown crop data.	Mean of 3 replicates, over two years (2012-2013)	1.7	1	1.7		Grafius et al. (2020)	Estimating food production in an urban landscape	https://doi.org/10.1038/s41598-020-62126-4
5	UK	Leicester, Sheffield and other cities/towns	Green space	Horizontal farming	Open-air	Allotment/private garden/community garden	A mix of allotments, private gardens and community gardens --> yields results (n = 240 harvests in total) not separated by growing space.	Fruit primary	Blueberries	Blueberries (Vaccinium corymbosum)	Soil-based	Citizen science collection of own grown crop data.	1 replicate, over two years (2012-2013)	1.3	1	1.3		Grafius et al. (2020)	Estimating food production in an urban landscape	https://doi.org/10.1038/s41598-020-62126-4
5	UK	Leicester, Sheffield and other cities/towns	Green space	Horizontal farming	Open-air	Allotment/private garden/community garden	A mix of allotments, private gardens and community gardens --> yields results (n = 240 harvests in total) not separated by growing space.	Vegetables primary	Beans	Borlotti beans (Phaseolus vulgaris var. Borlotti)	Soil-based	Citizen science collection of own grown crop data.	1 replicate, over two years (2012-2013)	1.3	1	1.3		Grafius et al. (2020)	Estimating food production in an urban landscape	https://doi.org/10.1038/s41598-020-62126-4
5	UK	Leicester, Sheffield and other cities/towns	Green space	Horizontal farming	Open-air	Allotment/private garden/community garden	A mix of allotments, private gardens and community gardens --> yields results (n = 240 harvests in total) not separated by growing space.	Vegetables primary	Peas	Broad beans (Vicia faba)	Soil-based	Citizen science collection of own grown crop data.	Mean of 6 replicates, over two years (2012-2013)	2.8	1	2.8		Grafius et al. (2020)	Estimating food production in an urban landscape	https://doi.org/10.1038/s41598-020-62126-4
5	UK	Leicester, Sheffield and other cities/towns	Green space	Horizontal farming	Open-air	Allotment/private garden/community garden	A mix of allotments, private gardens and community gardens --> yields results (n = 240 harvests in total) not separated by growing space.	Vegetables primary	Onions and shallots	Brown onions (Allium cepa L.)	Soil-based	Citizen science collection of own grown crop data.	Mean of 13 replicates, over two years (2012-2013)	2.3	1	2.3		Grafius et al. (2020)	Estimating food production in an urban landscape	https://doi.org/10.1038/s41598-020-62126-4
5	UK	Leicester, Sheffield and other cities/towns	Green space	Horizontal farming	Open-air	Allotment/private garden/community garden	A mix of allotments, private gardens and community gardens --> yields results (n = 240 harvests in total) not separated by growing space.	Vegetables primary	Cabbages and other brassicas	Brussel sprouts (Brassica oleracae var. Gemmifera)	Soil-based	Citizen science collection of own grown crop data.	Mean of 4 replicates, over two years (2012-2013)	1.5	1	1.5		Grafius et al. (2020)	Estimating food production in an urban landscape	https://doi.org/10.1038/s41598-020-62126-4
5	UK	Leicester, Sheffield and other cities/towns	Green space	Horizontal farming	Open-air	Allotment/private garden/community garden	A mix of allotments, private gardens and community gardens --> yields results (n = 240 harvests in total) not separated by growing space.	Vegetables primary	Cabbages and other brassicas	Cabbage (Brassica oleracae var. Capitata)	Soil-based	Citizen science collection of own grown crop data.	Mean of 8 replicates, over two years (2012-2013)	1.8	1	1.8		Grafius et al. (2020)	Estimating food production in an urban landscape	https://doi.org/10.1038/s41598-020-62126-4
5	UK	Leicester, Sheffield and other cities/towns	Green space	Horizontal farming	Open-air	Allotment/private garden/community garden	A mix of allotments, private gardens and community gardens --> yields results (n = 240 harvests in total) not separated by growing space.	Vegetables primary	Carrots and turnips	Carrots (Daucus carota subsp. Sativus)	Soil-based	Citizen science collection of own grown crop data.	Mean of 4 replicates, over two years (2012-2013)	1.1	1	1.1		Grafius et al. (2020)	Estimating food production in an urban landscape	https://doi.org/10.1038/s41598-020-62126-4
5	UK	Leicester, Sheffield and other cities/towns	Green space	Horizontal farming	Open-air	Allotment/private garden/community garden	A mix of allotments, private gardens and community gardens --> yields results (n = 240 harvests in total) not separated by growing space.	Vegetables primary	Cauliflowers and broccoli	Cauliflower (Brassica oleracea var. botrytis)	Soil-based	Citizen science collection of own grown crop data.	Mean of 3 replicates, over two years (2012-2013)	0.8	1	0.8		Grafius et al. (2020)	Estimating food production in an urban landscape	https://doi.org/10.1038/s41598-020-62126-4
5	UK	Leicester, Sheffield and other cities/towns	Green space	Horizontal farming	Open-air	Allotment/private garden/community garden	A mix of allotments, private gardens and community gardens --> yields results (n = 240 harvests in total) not separated by growing space.	Vegetables primary	Vegetables, fresh nes	Celeriac (Apium graveolens var. rapaceum)	Soil-based	Citizen science collection of own grown crop data.	1 replicate, over two years (2012-2013)	1	1	1		Grafius et al. (2020)	Estimating food production in an urban landscape	https://doi.org/10.1038/s41598-020-62126-4
5	UK	Leicester, Sheffield and other cities/towns	Green space	Horizontal farming	Open-air	Allotment/private garden/community garden	A mix of allotments, private gardens and community gardens --> yields results (n = 240 harvests in total) not separated by growing space.	Vegetables primary	Vegetables, fresh nes	Celery (Apium graveolens var. graveolens)	Soil-based	Citizen science collection of own grown crop data.	1 replicate, over two years (2012-2013)	0.5	1	0.5		Grafius et al. (2020)	Estimating food production in an urban landscape	https://doi.org/10.1038/s41598-020-62126-4
5	UK	Leicester, Sheffield and other cities/towns	Green space	Horizontal farming	Open-air	Allotment/private garden/community garden	A mix of allotments, private gardens and community gardens --> yields results (n = 240 harvests in total) not separated by growing space.	Vegetables primary	Chillies and peppers	Chili pepper (Capsicum annum L.)	Soil-based	Citizen science collection of own grown crop data.	1 replicate, over two years (2012-2013)	2	1	2		Grafius et al. (2020)	Estimating food production in an urban landscape	https://doi.org/10.1038/s41598-020-62126-4
5	UK	Leicester, Sheffield and other cities/towns	Green space	Horizontal farming	Open-air	Allotment/private garden/community garden	A mix of allotments, private gardens and community gardens --> yields results (n = 240 harvests in total) not separated by growing space.	Vegetables primary	Beans	Climbing French beans (Phaseolus vulgaris)	Soil-based	Citizen science collection of own grown crop data.	Mean of 6 replicates, over two years (2012-2013)	6.5	1	6.5		Grafius et al. (2020)	Estimating food production in an urban landscape	https://doi.org/10.1038/s41598-020-62126-4
5	UK	Leicester, Sheffield and other cities/towns	Green space	Horizontal farming	Open-air	Allotment/private garden/community garden	A mix of allotments, private gardens and community gardens --> yields results (n = 240 harvests in total) not separated by growing space.	Vegetables primary	Pumpkins, squash and gourds	Courgettes (Cucurbita pepo)	Soil-based	Citizen science collection of own grown crop data.	Mean of 8 replicates, over two years (2012-2013)	6	1	6		Grafius et al. (2020)	Estimating food production in an urban landscape	https://doi.org/10.1038/s41598-020-62126-4
5	UK	Leicester, Sheffield and other cities/towns	Green space	Horizontal farming	Open-air	Allotment/private garden/community garden	A mix of allotments, private gardens and community gardens --> yields results (n = 240 harvests in total) not separated by growing space.	Vegetables primary	Cucumbers and gherkins	Cucumbers (Cucumis sativus)	Soil-based	Citizen science collection of own grown crop data.	Mean of 4 replicates, over two years (2012-2013)	7.1	1	7.1		Grafius et al. (2020)	Estimating food production in an urban landscape	https://doi.org/10.1038/s41598-020-62126-4
5	UK	Leicester, Sheffield and other cities/towns	Green space	Horizontal farming	Open-air	Allotment/private garden/community garden	A mix of allotments, private gardens and community gardens --> yields results (n = 240 harvests in total) not separated by growing space.	Fruit primary	Currants	Currants (Ribes spp.)	Soil-based	Citizen science collection of own grown crop data.	Mean of 6 replicates, over two years (2012-2013)	1.3	1	1.3		Grafius et al. (2020)	Estimating food production in an urban landscape	https://doi.org/10.1038/s41598-020-62126-4
5	UK	Leicester, Sheffield and other cities/towns	Green space	Horizontal farming	Open-air	Allotment/private garden/community garden	A mix of allotments, private gardens and community gardens --> yields results (n = 240 harvests in total) not separated by growing space.	Vegetables primary	Beans	Dwarf beans (Phaseolus vulgaris)	Soil-based	Citizen science collection of own grown crop data.	1 replicate, over two years (2012-2013)	0.5	1	0.5		Grafius et al. (2020)	Estimating food production in an urban landscape	https://doi.org/10.1038/s41598-020-62126-4
5	UK	Leicester, Sheffield and other cities/towns	Green space	Horizontal farming	Open-air	Allotment/private garden/community garden	A mix of allotments, private gardens and community gardens --> yields results (n = 240 harvests in total) not separated by growing space.	Vegetables primary	Anise, badian, fennel, coriander	Fennel (Foeniculum vulgare)	Soil-based	Citizen science collection of own grown crop data.	1 replicate, over two years (2012-2013)	0.3	1	0.3		Grafius et al. (2020)	Estimating food production in an urban landscape	https://doi.org/10.1038/s41598-020-62126-4
5	UK	Leicester, Sheffield and other cities/towns	Green space	Horizontal farming	Open-air	Allotment/private garden/community garden	A mix of allotments, private gardens and community gardens --> yields results (n = 240 harvests in total) not separated by growing space.	Vegetables primary	Garlic	Garlic (Allium sativum)	Soil-based	Citizen science collection of own grown crop data.	Mean of 4 replicates, over two years (2012-2013)	0.5	1	0.5		Grafius et al. (2020)	Estimating food production in an urban landscape	https://doi.org/10.1038/s41598-020-62126-4
5	UK	Leicester, Sheffield and other cities/towns	Green space	Horizontal farming	Open-air	Allotment/private garden/community garden	A mix of allotments, private gardens and community gardens --> yields results (n = 240 harvests in total) not separated by growing space.	Vegetables primary	Artichokes	Globe artichoke (Cynara cardunculus var. scolymus)	Soil-based	Citizen science collection of own grown crop data.	Mean of 2 replicates, over two years (2012-2013)	2.1	1	2.1		Grafius et al. (2020)	Estimating food production in an urban landscape	https://doi.org/10.1038/s41598-020-62126-4
5	UK	Leicester, Sheffield and other cities/towns	Green space	Horizontal farming	Open-air	Allotment/private garden/community garden	A mix of allotments, private gardens and community gardens --> yields results (n = 240 harvests in total) not separated by growing space.	Fruit primary	Gooseberries	Gooseberries (Ribes uva-crispa)	Soil-based	Citizen science collection of own grown crop data.	Mean of 4 replicates, over two years (2012-2013)	1.9	1	1.9		Grafius et al. (2020)	Estimating food production in an urban landscape	https://doi.org/10.1038/s41598-020-62126-4
5	UK	Leicester, Sheffield and other cities/towns	Green space	Horizontal farming	Open-air	Allotment/private garden/community garden	A mix of allotments, private gardens and community gardens --> yields results (n = 240 harvests in total) not separated by growing space.	Roots and tubers	Roots and tubers nes	Jerusalem artichokes (Helianthus tuberosus)	Soil-based	Citizen science collection of own grown crop data.	Mean of 3 replicates, over two years (2012-2013)	5.8	1	5.8		Grafius et al. (2020)	Estimating food production in an urban landscape	https://doi.org/10.1038/s41598-020-62126-4
5	UK	Leicester, Sheffield and other cities/towns	Green space	Horizontal farming	Open-air	Allotment/private garden/community garden	A mix of allotments, private gardens and community gardens --> yields results (n = 240 harvests in total) not separated by growing space.	Vegetables primary	Cabbages and other brassicas	Kale (Brassica oleracea cv. Acephala group)	Soil-based	Citizen science collection of own grown crop data.	Mean of 2 replicates, over two years (2012-2013)	2.1	1	2.1		Grafius et al. (2020)	Estimating food production in an urban landscape	https://doi.org/10.1038/s41598-020-62126-4
5	UK	Leicester, Sheffield and other cities/towns	Green space	Horizontal farming	Open-air	Allotment/private garden/community garden	A mix of allotments, private gardens and community gardens --> yields results (n = 240 harvests in total) not separated by growing space.	Vegetables primary	Leeks and other alliaceous vegetables	Leeks (Allium ampeloprasum)	Soil-based	Citizen science collection of own grown crop data.	Mean of 8 replicates, over two years (2012-2013)	2.3	1	2.3		Grafius et al. (2020)	Estimating food production in an urban landscape	https://doi.org/10.1038/s41598-020-62126-4
5	UK	Leicester, Sheffield and other cities/towns	Green space	Horizontal farming	Open-air	Allotment/private garden/community garden	A mix of allotments, private gardens and community gardens --> yields results (n = 240 harvests in total) not separated by growing space.	Vegetables primary	Lettuce and chicory	Lettuce (Lactuca sativa)	Soil-based	Citizen science collection of own grown crop data.	Mean of 3 replicates, over two years (2012-2013)	1	1	1		Grafius et al. (2020)	Estimating food production in an urban landscape	https://doi.org/10.1038/s41598-020-62126-4
5	UK	Leicester, Sheffield and other cities/towns	Green space	Horizontal farming	Open-air	Allotment/private garden/community garden	A mix of allotments, private gardens and community gardens --> yields results (n = 240 harvests in total) not separated by growing space.	Vegetables primary	Peas	Mangetout peas (Pisum sativum var. saccharatum)	Soil-based	Citizen science collection of own grown crop data.	Mean of 4 replicates, over two years (2012-2013)	1	1	1		Grafius et al. (2020)	Estimating food production in an urban landscape	https://doi.org/10.1038/s41598-020-62126-4
5	UK	Leicester, Sheffield and other cities/towns	Green space	Horizontal farming	Open-air	Allotment/private garden/community garden	A mix of allotments, private gardens and community gardens --> yields results (n = 240 harvests in total) not separated by growing space.	Vegetables primary	Cabbages and other brassicas	Pak choi (Brassica rapa subsp. Chinensis)	Soil-based	Citizen science collection of own grown crop data.	Mean of 2 replicates, over two years (2012-2013)	5.3	1	5.3		Grafius et al. (2020)	Estimating food production in an urban landscape	https://doi.org/10.1038/s41598-020-62126-4
5	UK	Leicester, Sheffield and other cities/towns	Green space	Horizontal farming	Open-air	Allotment/private garden/community garden	A mix of allotments, private gardens and community gardens --> yields results (n = 240 harvests in total) not separated by growing space.	Vegetables primary	Vegetables, fresh nes	Parsnip (Pastinaca sativa)	Soil-based	Citizen science collection of own grown crop data.	Mean of 6 replicates, over two years (2012-2013)	2.4	1	2.4		Grafius et al. (2020)	Estimating food production in an urban landscape	https://doi.org/10.1038/s41598-020-62126-4
5	UK	Leicester, Sheffield and other cities/towns	Green space	Horizontal farming	Open-air	Allotment/private garden/community garden	A mix of allotments, private gardens and community gardens --> yields results (n = 240 harvests in total) not separated by growing space.	Roots and tubers	Potatoes	Potatoes (Solanum tuberosum)	Soil-based	Citizen science collection of own grown crop data.	Mean of 8 replicates, over two years (2012-2013)	2.6	1	2.6		Grafius et al. (2020)	Estimating food production in an urban landscape	https://doi.org/10.1038/s41598-020-62126-4
5	UK	Leicester, Sheffield and other cities/towns	Green space	Horizontal farming	Open-air	Allotment/private garden/community garden	A mix of allotments, private gardens and community gardens --> yields results (n = 240 harvests in total) not separated by growing space.	Vegetables primary	Pumpkins, squash and gourds	Pumpkin (Cucurbita pepo var. pepo)	Soil-based	Citizen science collection of own grown crop data.	Mean of 5 replicates, over two years (2012-2013)	2.9	1	2.9		Grafius et al. (2020)	Estimating food production in an urban landscape	https://doi.org/10.1038/s41598-020-62126-4
5	UK	Leicester, Sheffield and other cities/towns	Green space	Horizontal farming	Open-air	Allotment/private garden/community garden	A mix of allotments, private gardens and community gardens --> yields results (n = 240 harvests in total) not separated by growing space.	Vegetables primary	Cauliflowers and broccoli	Purple sprouting broccoli (Brassica oleracea var. italica 'Purple Sprouting')	Soil-based	Citizen science collection of own grown crop data.	Mean of 2 replicates, over two years (2012-2013)	0.2	1	0.2		Grafius et al. (2020)	Estimating food production in an urban landscape	https://doi.org/10.1038/s41598-020-62126-4
5	UK	Leicester, Sheffield and other cities/towns	Green space	Horizontal farming	Open-air	Allotment/private garden/community garden	A mix of allotments, private gardens and community gardens --> yields results (n = 240 harvests in total) not separated by growing space.	Fruit primary	Raspberries	Raspberries (Rubus ideaus)	Soil-based	Citizen science collection of own grown crop data.	Mean of 6 replicates, over two years (2012-2013)	1.1	1	1.1		Grafius et al. (2020)	Estimating food production in an urban landscape	https://doi.org/10.1038/s41598-020-62126-4
5	UK	Leicester, Sheffield and other cities/towns	Green space	Horizontal farming	Open-air	Allotment/private garden/community garden	A mix of allotments, private gardens and community gardens --> yields results (n = 240 harvests in total) not separated by growing space.	Vegetables primary	Cabbages and other brassicas	Red cabbage (Brassica oleracea cv. Capitata Group)	Soil-based	Citizen science collection of own grown crop data.	Mean of 2 replicates, over two years (2012-2013)	2.4	1	2.4		Grafius et al. (2020)	Estimating food production in an urban landscape	https://doi.org/10.1038/s41598-020-62126-4
5	UK	Leicester, Sheffield and other cities/towns	Green space	Horizontal farming	Open-air	Allotment/private garden/community garden	A mix of allotments, private gardens and community gardens --> yields results (n = 240 harvests in total) not separated by growing space.	Vegetables primary	Onions and shallots	Red onions (Allium cepa)	Soil-based	Citizen science collection of own grown crop data.	Mean of 3 replicates, over two years (2012-2013)	1	1	1		Grafius et al. (2020)	Estimating food production in an urban landscape	https://doi.org/10.1038/s41598-020-62126-4
5	UK	Leicester, Sheffield and other cities/towns	Green space	Horizontal farming	Open-air	Allotment/private garden/community garden	A mix of allotments, private gardens and community gardens --> yields results (n = 240 harvests in total) not separated by growing space.	Vegetables primary	Vegetables, fresh nes	Rhubarb (Rheum rhubarbarum)	Soil-based	Citizen science collection of own grown crop data.	Mean of 3 replicates, over two years (2012-2013)	1	1	1		Grafius et al. (2020)	Estimating food production in an urban landscape	https://doi.org/10.1038/s41598-020-62126-4
5	UK	Leicester, Sheffield and other cities/towns	Green space	Horizontal farming	Open-air	Allotment/private garden/community garden	A mix of allotments, private gardens and community gardens --> yields results (n = 240 harvests in total) not separated by growing space.	Vegetables primary	Cabbages and other brassicas	Rocket (Brassica eruca L.)	Soil-based	Citizen science collection of own grown crop data.	1 replicate, over two years (2012-2013)	3	1	3		Grafius et al. (2020)	Estimating food production in an urban landscape	https://doi.org/10.1038/s41598-020-62126-4
5	UK	Leicester, Sheffield and other cities/towns	Green space	Horizontal farming	Open-air	Allotment/private garden/community garden	A mix of allotments, private gardens and community gardens --> yields results (n = 240 harvests in total) not separated by growing space.	Vegetables primary	Beans	Runner beans (Phaseolus coccineus)	Soil-based	Citizen science collection of own grown crop data.	Mean of 5 replicates, over two years (2012-2013)	3.3	1	3.3		Grafius et al. (2020)	Estimating food production in an urban landscape	https://doi.org/10.1038/s41598-020-62126-4
5	UK	Leicester, Sheffield and other cities/towns	Green space	Horizontal farming	Open-air	Allotment/private garden/community garden	A mix of allotments, private gardens and community gardens --> yields results (n = 240 harvests in total) not separated by growing space.	Vegetables primary	Vegetables, fresh nes	Scorzonera	Soil-based	Citizen science collection of own grown crop data.	Mean of 2 replicates, over two years (2012-2013)	3.7	1	3.7		Grafius et al. (2020)	Estimating food production in an urban landscape	https://doi.org/10.1038/s41598-020-62126-4
5	UK	Leicester, Sheffield and other cities/towns	Green space	Horizontal farming	Open-air	Allotment/private garden/community garden	A mix of allotments, private gardens and community gardens --> yields results (n = 240 harvests in total) not separated by growing space.	Vegetables primary	Onions and shallots	Shallots (Allium cepa cv. Aggregatum group)	Soil-based	Citizen science collection of own grown crop data.	Mean of 4 replicates, over two years (2012-2013)	3.2	1	3.2		Grafius et al. (2020)	Estimating food production in an urban landscape	https://doi.org/10.1038/s41598-020-62126-4
5	UK	Leicester, Sheffield and other cities/towns	Green space	Horizontal farming	Open-air	Allotment/private garden/community garden	A mix of allotments, private gardens and community gardens --> yields results (n = 240 harvests in total) not separated by growing space.	Vegetables primary	Spinach	Spinach (Spinacia oleracea)	Soil-based	Citizen science collection of own grown crop data.	1 replicate, over two years (2012-2013)	14.3	1	14.3		Grafius et al. (2020)	Estimating food production in an urban landscape	https://doi.org/10.1038/s41598-020-62126-4
5	UK	Leicester, Sheffield and other cities/towns	Green space	Horizontal farming	Open-air	Allotment/private garden/community garden	A mix of allotments, private gardens and community gardens --> yields results (n = 240 harvests in total) not separated by growing space.	Vegetables primary	Onions and shallots	Spring onions (Allium fistulosum)	Soil-based	Citizen science collection of own grown crop data.	Mean of 2 replicates, over two years (2012-2013)	0.5	1	0.5		Grafius et al. (2020)	Estimating food production in an urban landscape	https://doi.org/10.1038/s41598-020-62126-4
5	UK	Leicester, Sheffield and other cities/towns	Green space	Horizontal farming	Open-air	Allotment/private garden/community garden	A mix of allotments, private gardens and community gardens --> yields results (n = 240 harvests in total) not separated by growing space.	Fruit primary	Strawberries	Strawberries (Fragaria x ananassa)	Soil-based	Citizen science collection of own grown crop data.	Mean of 3 replicates, over two years (2012-2013)	1	1	1		Grafius et al. (2020)	Estimating food production in an urban landscape	https://doi.org/10.1038/s41598-020-62126-4
5	UK	Leicester, Sheffield and other cities/towns	Green space	Horizontal farming	Open-air	Allotment/private garden/community garden	A mix of allotments, private gardens and community gardens --> yields results (n = 240 harvests in total) not separated by growing space.	Vegetables primary	Peas	Sugar snap peas (Pisum sativum cv. Macrocarpon group)	Soil-based	Citizen science collection of own grown crop data.	Mean of 3 replicates, over two years (2012-2013)	0.8	1	0.8		Grafius et al. (2020)	Estimating food production in an urban landscape	https://doi.org/10.1038/s41598-020-62126-4
5	UK	Leicester, Sheffield and other cities/towns	Green space	Horizontal farming	Open-air	Allotment/private garden/community garden	A mix of allotments, private gardens and community gardens --> yields results (n = 240 harvests in total) not separated by growing space.	Vegetables primary	Carrots and turnips	Swede turnips (Brassica napus cv. Napobrassica group)	Soil-based	Citizen science collection of own grown crop data.	Mean of 4 replicates, over two years (2012-2013)	2.2	1	2.2		Grafius et al. (2020)	Estimating food production in an urban landscape	https://doi.org/10.1038/s41598-020-62126-4
5	UK	Leicester, Sheffield and other cities/towns	Green space	Horizontal farming	Open-air	Allotment/private garden/community garden	A mix of allotments, private gardens and community gardens --> yields results (n = 240 harvests in total) not separated by growing space.	Vegetables primary	Chillies and peppers	Sweet peppers (Capsicum annuum)	Soil-based	Citizen science collection of own grown crop data.	1 replicate, over two years (2012-2013)	2.6	1	2.6		Grafius et al. (2020)	Estimating food production in an urban landscape	https://doi.org/10.1038/s41598-020-62126-4
5	UK	Leicester, Sheffield and other cities/towns	Green space	Horizontal farming	Open-air	Allotment/private garden/community garden	A mix of allotments, private gardens and community gardens --> yields results (n = 240 harvests in total) not separated by growing space.	Cereals	Maize	Sweetcorn (Zea mays)	Soil-based	Citizen science collection of own grown crop data.	Mean of 5 replicates, over two years (2012-2013)	0.7	1	0.7		Grafius et al. (2020)	Estimating food production in an urban landscape	https://doi.org/10.1038/s41598-020-62126-4
5	UK	Leicester, Sheffield and other cities/towns	Green space	Horizontal farming	Open-air	Allotment/private garden/community garden	A mix of allotments, private gardens and community gardens --> yields results (n = 240 harvests in total) not separated by growing space.	Vegetables primary	Tomatoes	Tomatoes (Solanum lycopersicum)	Soil-based	Citizen science collection of own grown crop data.	Mean of 6 replicates, over two years (2012-2013)	5.1	1	5.1		Grafius et al. (2020)	Estimating food production in an urban landscape	https://doi.org/10.1038/s41598-020-62126-4
5	UK	Leicester, Sheffield and other cities/towns	Green space	Horizontal farming	Open-air	Allotment/private garden/community garden	A mix of allotments, private gardens and community gardens --> yields results (n = 240 harvests in total) not separated by growing space.	Fruit primary	Apples	Apples (Malus domestica)	Soil-based	Citizen science collection of own grown crop data.	Mean of 46 replicates, over two years (2012-2013)	1.7	1	1.7		Grafius et al. (2020)	Estimating food production in an urban landscape	https://doi.org/10.1038/s41598-020-62126-4
5	UK	Leicester, Sheffield and other cities/towns	Green space	Horizontal farming	Open-air	Allotment/private garden/community garden	A mix of allotments, private gardens and community gardens --> yields results (n = 240 harvests in total) not separated by growing space.	Fruit primary	Plums and sloes	Damson plums (Prunus domestica subsp. insititia)	Soil-based	Citizen science collection of own grown crop data.	Mean of 2 replicates, over two years (2012-2013)	0.4	1	0.4		Grafius et al. (2020)	Estimating food production in an urban landscape	https://doi.org/10.1038/s41598-020-62126-4
5	UK	Leicester, Sheffield and other cities/towns	Green space	Horizontal farming	Open-air	Allotment/private garden/community garden	A mix of allotments, private gardens and community gardens --> yields results (n = 240 harvests in total) not separated by growing space.	Fruit primary	Pears	Pears (Pyrus communis)	Soil-based	Citizen science collection of own grown crop data.	Mean of 3 replicates, over two years (2012-2013)	1.2	1	1.2		Grafius et al. (2020)	Estimating food production in an urban landscape	https://doi.org/10.1038/s41598-020-62126-4
5	UK	Leicester, Sheffield and other cities/towns	Green space	Horizontal farming	Open-air	Allotment/private garden/community garden	A mix of allotments, private gardens and community gardens --> yields results (n = 240 harvests in total) not separated by growing space.	Fruit primary	Plums and sloes	Plums (Prunus domestica)	Soil-based	Citizen science collection of own grown crop data.	Mean of 11 replicates, over two years (2012-2013)	0.9	1	0.9		Grafius et al. (2020)	Estimating food production in an urban landscape	https://doi.org/10.1038/s41598-020-62126-4
6	Italy	Bologna	Rooftop	Horizontal farming	Open-air	Rooftop garden	Rooftop garden (RTG) spread over two public housing buildings	Vegetables primary	Lettuce and chicory	Lettuce (Lactuca sativa L. cvs. Batavia)	Hydroponic	Floating system (plants growing on polystyrene panels floating over a nutrient solution in a tank)	1 replicate, over one year (Su 2012)	2.5	1	2.5		Orsini et al. (2014)	Exploring the production capacity of rooftop gardens (RTGs) in urban agriculture: the potential impact on food and nutrition security, biodiversity and other ecosystem services in the city of Bologna	https://doi.org/10.1007/s12571-014-0389-6
6	Italy	Bologna	Rooftop	Horizontal farming	Open-air	Rooftop garden	Rooftop garden (RTG) spread over two public housing buildings	Vegetables primary	Lettuce and chicory	Lettuce (Lactuca sativa L. cvs. Gentilina)	Hydroponic	Modified Nutrient Film Technique (NFT), realised on PVC pipes	1 replicate, over one year (Su 2012)	1.1	1	1.1		Orsini et al. (2014)	Exploring the production capacity of rooftop gardens (RTGs) in urban agriculture: the potential impact on food and nutrition security, biodiversity and other ecosystem services in the city of Bologna	https://doi.org/10.1007/s12571-014-0389-6
6	Italy	Bologna	Rooftop	Horizontal farming	Open-air	Rooftop garden	Rooftop garden (RTG) spread over two public housing buildings	Vegetables primary	Lettuce and chicory	Lettuce (Lactuca sativa L. cvs. Gentilina)	Hydroponic	Floating system (plants growing on polystyrene panels floating over a nutrient solution in a tank)	1 replicate, over one year (Su 2013)	1.3	1	1.3		Orsini et al. (2014)	Exploring the production capacity of rooftop gardens (RTGs) in urban agriculture: the potential impact on food and nutrition security, biodiversity and other ecosystem services in the city of Bologna	https://doi.org/10.1007/s12571-014-0389-6
6	Italy	Bologna	Rooftop	Horizontal farming	Open-air	Rooftop garden	Rooftop garden (RTG) spread over two public housing buildings	Vegetables primary	Lettuce and chicory	Lettuce (Lactuca sativa L. cvs. Gentilina)	Hydroponic	Modified Nutrient Film Technique (NFT), realised on PVC pipes	1 replicate, over one year (Su 2013)	1.5	1	1.5		Orsini et al. (2014)	Exploring the production capacity of rooftop gardens (RTGs) in urban agriculture: the potential impact on food and nutrition security, biodiversity and other ecosystem services in the city of Bologna	https://doi.org/10.1007/s12571-014-0389-6
6	Italy	Bologna	Rooftop	Horizontal farming	Open-air	Rooftop garden	Rooftop garden (RTG) spread over two public housing buildings	Vegetables primary	Lettuce and chicory	Lettuce (Lactuca sativa L. cvs. Canasta)	Hydroponic	Floating system (plants growing on polystyrene panels floating over a nutrient solution in a tank)	1 replicate, over one year (Au 2013)	1.8	1	1.8		Orsini et al. (2014)	Exploring the production capacity of rooftop gardens (RTGs) in urban agriculture: the potential impact on food and nutrition security, biodiversity and other ecosystem services in the city of Bologna	https://doi.org/10.1007/s12571-014-0389-6
6	Italy	Bologna	Rooftop	Horizontal farming	Open-air	Rooftop garden	Rooftop garden (RTG) spread over two public housing buildings	Vegetables primary	Lettuce and chicory	Lettuce (Lactuca sativa L. cvs. Canasta)	Hydroponic	Modified Nutrient Film Technique (NFT), realised on PVC pipes	1 replicate, over one year (Au 2013)	1.3	1	1.3		Orsini et al. (2014)	Exploring the production capacity of rooftop gardens (RTGs) in urban agriculture: the potential impact on food and nutrition security, biodiversity and other ecosystem services in the city of Bologna	https://doi.org/10.1007/s12571-014-0389-6
6	Italy	Bologna	Rooftop	Horizontal farming	Open-air	Rooftop garden	Rooftop garden (RTG) spread over two public housing buildings	Vegetables primary	Lettuce and chicory	Lettuce (Lactuca sativa L. cvs. Canasta)	Soil-based	Solid substrate cultivation in wooden containers filled with commercial soil and compost	1 replicate, over one year (Au 2013)	1.5	1	1.5		Orsini et al. (2014)	Exploring the production capacity of rooftop gardens (RTGs) in urban agriculture: the potential impact on food and nutrition security, biodiversity and other ecosystem services in the city of Bologna	https://doi.org/10.1007/s12571-014-0389-6
6	Italy	Bologna	Rooftop	Horizontal farming	Open-air	Rooftop garden	Rooftop garden (RTG) spread over two public housing buildings	Vegetables primary	Lettuce and chicory	Lettuce (Lactuca sativa L. cvs. Canasta)	Soil-based	Solid substrate cultivation in wooden containers filled with commercial soil and compost	1 replicate, over one year (Au-Wi 2013)	0.5	1	0.5		Orsini et al. (2014)	Exploring the production capacity of rooftop gardens (RTGs) in urban agriculture: the potential impact on food and nutrition security, biodiversity and other ecosystem services in the city of Bologna	https://doi.org/10.1007/s12571-014-0389-6
6	Italy	Bologna	Rooftop	Horizontal farming	Open-air	Rooftop garden	Rooftop garden (RTG) spread over two public housing buildings	Vegetables primary	Cabbages and other brassicas	Black cabbage (Brassica oleracea Acephala Group)	Soil-based	Solid substrate cultivation in wooden containers filled with commercial soil and compost	1 replicate, over one year (Au-Wi 2013-2014)	0.5	1	0.5		Orsini et al. (2014)	Exploring the production capacity of rooftop gardens (RTGs) in urban agriculture: the potential impact on food and nutrition security, biodiversity and other ecosystem services in the city of Bologna	https://doi.org/10.1007/s12571-014-0389-6
6	Italy	Bologna	Rooftop	Horizontal farming	Open-air	Rooftop garden	Rooftop garden (RTG) spread over two public housing buildings	Vegetables primary	Lettuce and chicory	Chicory (Cichorium intybus L. cv. Treviso precoce)	Hydroponic	Floating system (plants growing on polystyrene panels floating over a nutrient solution in a tank)	1 replicate, over one year (Au-Wi 2013-2014)	1.5	1	1.5		Orsini et al. (2014)	Exploring the production capacity of rooftop gardens (RTGs) in urban agriculture: the potential impact on food and nutrition security, biodiversity and other ecosystem services in the city of Bologna	https://doi.org/10.1007/s12571-014-0389-6
6	Italy	Bologna	Rooftop	Horizontal farming	Open-air	Rooftop garden	Rooftop garden (RTG) spread over two public housing buildings	Vegetables primary	Lettuce and chicory	Chicory (Cichorium intybus L. cv. Treviso precoce)	Hydroponic	Modified Nutrient Film Technique (NFT), realised on PVC pipes	1 replicate, over one year (Au-Wi 2013)	0.1	1	0.1		Orsini et al. (2014)	Exploring the production capacity of rooftop gardens (RTGs) in urban agriculture: the potential impact on food and nutrition security, biodiversity and other ecosystem services in the city of Bologna	https://doi.org/10.1007/s12571-014-0389-6
6	Italy	Bologna	Rooftop	Horizontal farming	Open-air	Rooftop garden	Rooftop garden (RTG) spread over two public housing buildings	Vegetables primary	Lettuce and chicory	Chicory (Cichorium intybus L. cv. Treviso precoce)	Soil-based	Solid substrate cultivation in wooden containers filled with commercial soil and compost	1 replicate, over one year (Au-Wi 2013-2014)	0.6	1	0.6		Orsini et al. (2014)	Exploring the production capacity of rooftop gardens (RTGs) in urban agriculture: the potential impact on food and nutrition security, biodiversity and other ecosystem services in the city of Bologna	https://doi.org/10.1007/s12571-014-0389-6
6	Italy	Bologna	Rooftop	Horizontal farming	Open-air	Rooftop garden	Rooftop garden (RTG) spread over two public housing buildings	Vegetables primary	Tomatoes	Plum tomato (Solanum lycopersicum L. cv. San Marzano)	Soil-based	Solid substrate cultivation in wooden containers filled with commercial soil and compost	1 replicate, over one year (Sp-Su 2012)	13.4	1	13.4		Orsini et al. (2014)	Exploring the production capacity of rooftop gardens (RTGs) in urban agriculture: the potential impact on food and nutrition security, biodiversity and other ecosystem services in the city of Bologna	https://doi.org/10.1007/s12571-014-0389-6
6	Italy	Bologna	Rooftop	Horizontal farming	Open-air	Rooftop garden	Rooftop garden (RTG) spread over two public housing buildings	Vegetables primary	Tomatoes	Beefsteak tomato (Solanum lycopersicum L. cv. Caramba)	Soil-based	Solid substrate cultivation in wooden containers filled with commercial soil and compost	1 replicate, over one year (Sp-Su 2013)	14.3	1	14.3		Orsini et al. (2014)	Exploring the production capacity of rooftop gardens (RTGs) in urban agriculture: the potential impact on food and nutrition security, biodiversity and other ecosystem services in the city of Bologna	https://doi.org/10.1007/s12571-014-0389-6
6	Italy	Bologna	Rooftop	Horizontal farming	Open-air	Rooftop garden	Rooftop garden (RTG) spread over two public housing buildings	Vegetables primary	Aubergines	Aubergine (Solanum melongena L.)	Soil-based	Solid substrate cultivation in wooden containers filled with commercial soil and compost	1 replicate, over one year (Sp-Su 2012)	8.2	1	8.2		Orsini et al. (2014)	Exploring the production capacity of rooftop gardens (RTGs) in urban agriculture: the potential impact on food and nutrition security, biodiversity and other ecosystem services in the city of Bologna	https://doi.org/10.1007/s12571-014-0389-6
6	Italy	Bologna	Rooftop	Horizontal farming	Open-air	Rooftop garden	Rooftop garden (RTG) spread over two public housing buildings	Vegetables primary	Chillies and peppers	Chili pepper (Capsicum annum L.)	Soil-based	Solid substrate cultivation in wooden containers filled with commercial soil and compost	1 replicate, over one year (Sp-Su 2012)	4.1	1	4.1		Orsini et al. (2014)	Exploring the production capacity of rooftop gardens (RTGs) in urban agriculture: the potential impact on food and nutrition security, biodiversity and other ecosystem services in the city of Bologna	https://doi.org/10.1007/s12571-014-0389-6
6	Italy	Bologna	Rooftop	Horizontal farming	Open-air	Rooftop garden	Rooftop garden (RTG) spread over two public housing buildings	Fruit primary	Melons, other (including cantaloupes)	Melon (Cucumis melo L.)	Soil-based	Solid substrate cultivation in wooden containers filled with commercial soil and compost	1 replicate, over one year (Sp-Su 2012)	3.8	1	3.8		Orsini et al. (2014)	Exploring the production capacity of rooftop gardens (RTGs) in urban agriculture: the potential impact on food and nutrition security, biodiversity and other ecosystem services in the city of Bologna	https://doi.org/10.1007/s12571-014-0389-6
6	Italy	Bologna	Rooftop	Horizontal farming	Open-air	Rooftop garden	Rooftop garden (RTG) spread over two public housing buildings	Fruit primary	Watermelons	Watermelon (Citrullus lanatus Thumb.)	Soil-based	Solid substrate cultivation in wooden containers filled with commercial soil and compost	1 replicate, over one year (Sp-Su 2012)	4.8	1	4.8		Orsini et al. (2014)	Exploring the production capacity of rooftop gardens (RTGs) in urban agriculture: the potential impact on food and nutrition security, biodiversity and other ecosystem services in the city of Bologna	https://doi.org/10.1007/s12571-014-0389-6
7	Canada	Guelph (ON)	Green space	Horizontal farming	Open-air	Allotment/private garden/community garden	Private gardens, allotments and both (average over sample n = 50 gardeners) --> yields not separated by growing space	Vegetables primary	Tomatoes	Tomatoes (Solanum lycopersicum)	Soil-based	Citizen science collection of own grown crop data.	Mean of 45 replicates, over one year (2012)	2.85	1	2.85	Estimates of costs of production in terms of land, labour and capital + additional information at https://atrium.lib.uoguelph.ca/xmlui/bitstream/handle/10214/6649/CoDyre_Michael_201305_MA.pdf?sequence=3&isAllowed=y	CoDyre et al. (2015)	How does your garden grow? An empirical evaluation of the costs and potential of urban gardening	https://doi.org/10.1016/j.ufug.2014.11.001
7	Canada	Guelph (ON)	Green space	Horizontal farming	Open-air	Allotment/private garden/community garden	Private gardens, allotments and both (average over sample n = 50 gardeners) --> yields not separated by growing space	Vegetables primary	Vegetables, fresh nes	Beetroot (Beta vulgaris)	Soil-based	Citizen science collection of own grown crop data.	Mean of 16 replicates, over one year (2012)	1.97	1	1.97		CoDyre et al. (2015)	How does your garden grow? An empirical evaluation of the costs and potential of urban gardening	https://doi.org/10.1016/j.ufug.2014.11.001
7	Canada	Guelph (ON)	Green space	Horizontal farming	Open-air	Allotment/private garden/community garden	Private gardens, allotments and both (average over sample n = 50 gardeners) --> yields not separated by growing space	Vegetables primary	Carrots and turnips	Carrots (Daucus carota subsp. Sativus)	Soil-based	Citizen science collection of own grown crop data.	Mean of 19 replicates, over one year (2012)	2.54	1	2.54		CoDyre et al. (2015)	How does your garden grow? An empirical evaluation of the costs and potential of urban gardening	https://doi.org/10.1016/j.ufug.2014.11.001
7	Canada	Guelph (ON)	Green space	Horizontal farming	Open-air	Allotment/private garden/community garden	Private gardens, allotments and both (average over sample n = 50 gardeners) --> yields not separated by growing space	Vegetables primary	Vegetables, fresh nes	Swiss chard (Beta vulgaris subsp. vulgaris, Cicla group and Flavescens group)	Soil-based	Citizen science collection of own grown crop data.	Mean of 10 replicates, over one year (2012)	3.11	1	3.11		CoDyre et al. (2015)	How does your garden grow? An empirical evaluation of the costs and potential of urban gardening	https://doi.org/10.1016/j.ufug.2014.11.001
7	Canada	Guelph (ON)	Green space	Horizontal farming	Open-air	Allotment/private garden/community garden	Private gardens, allotments and both (average over sample n = 50 gardeners) --> yields not separated by growing space	Vegetables primary	Cucumbers and gherkins	Cucumbers (Cucumis sativus)	Soil-based	Citizen science collection of own grown crop data.	Mean of 14 replicates, over one year (2012)	3.63	1	3.63		CoDyre et al. (2015)	How does your garden grow? An empirical evaluation of the costs and potential of urban gardening	https://doi.org/10.1016/j.ufug.2014.11.001
7	Canada	Guelph (ON)	Green space	Horizontal farming	Open-air	Allotment/private garden/community garden	Private gardens, allotments and both (average over sample n = 50 gardeners) --> yields not separated by growing space	Vegetables primary	Cabbages and other brassicas	Brussel sprouts (Brassica oleracae var. Gemmifera)	Soil-based	Citizen science collection of own grown crop data.	Mean of 4 replicates, over one year (2012)	2.06	1	2.06		CoDyre et al. (2015)	How does your garden grow? An empirical evaluation of the costs and potential of urban gardening	https://doi.org/10.1016/j.ufug.2014.11.001
7	Canada	Guelph (ON)	Green space	Horizontal farming	Open-air	Allotment/private garden/community garden	Private gardens, allotments and both (average over sample n = 50 gardeners) --> yields not separated by growing space	Vegetables primary	Leeks and other alliaceous vegetables	Leeks (Allium ampeloprasum)	Soil-based	Citizen science collection of own grown crop data.	Mean of 6 replicates, over one year (2012)	4.26	1	4.26		CoDyre et al. (2015)	How does your garden grow? An empirical evaluation of the costs and potential of urban gardening	https://doi.org/10.1016/j.ufug.2014.11.001
7	Canada	Guelph (ON)	Green space	Horizontal farming	Open-air	Allotment/private garden/community garden	Private gardens, allotments and both (average over sample n = 50 gardeners) --> yields not separated by growing space	Vegetables primary	Aubergines	Aubergine (Solanum melongena)	Soil-based	Citizen science collection of own grown crop data.	Mean of 2 replicates, over one year (2012)	4.54	1	4.54		CoDyre et al. (2015)	How does your garden grow? An empirical evaluation of the costs and potential of urban gardening	https://doi.org/10.1016/j.ufug.2014.11.001
7	Canada	Guelph (ON)	Green space	Horizontal farming	Open-air	Allotment/private garden/community garden	Private gardens, allotments and both (average over sample n = 50 gardeners) --> yields not separated by growing space	Vegetables primary	Cabbages and other brassicas	Cabbage (Brassica oleracae var. Capitata)	Soil-based	Citizen science collection of own grown crop data.	Mean of 4 replicates, over one year (2012)	3.2	1	3.2		CoDyre et al. (2015)	How does your garden grow? An empirical evaluation of the costs and potential of urban gardening	https://doi.org/10.1016/j.ufug.2014.11.001
7	Canada	Guelph (ON)	Green space	Horizontal farming	Open-air	Allotment/private garden/community garden	Private gardens, allotments and both (average over sample n = 50 gardeners) --> yields not separated by growing space	Roots and tubers	Roots and tubers nes	Jerusalem artichokes (Helianthus tuberosus)	Soil-based	Citizen science collection of own grown crop data.	1 replicate, over one year (2012)	6.51	1	6.51		CoDyre et al. (2015)	How does your garden grow? An empirical evaluation of the costs and potential of urban gardening	https://doi.org/10.1016/j.ufug.2014.11.001
8	Canada	Montreal (QC)	Green space	Horizontal farming	Open-air	Allotment/private garden/community garden	Community gardens: Neighbourhood gardens where individuals have their own plots where they grow and consume their own harvest, yet share the garden's overall management	Vegetables primary	Tomatoes	Tomatoes (Solanum lycopersicum)	Soil-based	Citizen science collection of own grown crop data.	Mean of 13 replicates, over one year (2013)	5.82308	1	5.82308		Pourias et al. (2015)	Products from Urban Collective Gardens: Food for Thought or for Consumption? Insights from Paris and Montreal	http://dx.doi.org/10.5304/jafscd.2015.052.005
8	Canada	Montreal (QC)	Green space	Horizontal farming	Open-air	Allotment/private garden/community garden	Community gardens: Neighbourhood gardens where individuals have their own plots where they grow and consume their own harvest, yet share the garden's overall management	Vegetables primary	Beans	Beans (Phaseolus vulgaris)	Soil-based	Citizen science collection of own grown crop data.	Mean of 9 replicates, over one year (2013)	2.26667	1	2.26667		Pourias et al. (2015)	Products from Urban Collective Gardens: Food for Thought or for Consumption? Insights from Paris and Montreal	http://dx.doi.org/10.5304/jafscd.2015.052.005
8	France	Paris	Green space	Horizontal farming	Open-air	Allotment/private garden/community garden	Family gardens: Gardens in which families tend their own plots, yet share the garden's overall management	Vegetables primary	Tomatoes	Tomatoes (Solanum lycopersicum)	Soil-based	Citizen science collection of own grown crop data.	Mean of 4 replicates, over one year (2012)	0.8	1	0.8		Pourias et al. (2015)	Products from Urban Collective Gardens: Food for Thought or for Consumption? Insights from Paris and Montreal	http://dx.doi.org/10.5304/jafscd.2015.052.005
8	France	Paris	Green space	Horizontal farming	Open-air	Allotment/private garden/community garden	Shared gardens: Gardens that are shared by a group of citizens, usually living in the neighbourhood. Plots can be grown communally or individually	Vegetables primary	Tomatoes	Tomatoes (Solanum lycopersicum)	Soil-based	Citizen science collection of own grown crop data.	Mean of 4 replicates, over one year (2012)	2.34	1	2.34		Pourias et al. (2015)	Products from Urban Collective Gardens: Food for Thought or for Consumption? Insights from Paris and Montreal	http://dx.doi.org/10.5304/jafscd.2015.052.005
8	France	Paris	Green space	Horizontal farming	Open-air	Allotment/private garden/community garden	Family gardens: Gardens in which families tend their own plots, yet share the garden's overall management	Vegetables primary	Tomatoes	Tomatoes (Solanum lycopersicum)	Soil-based	Citizen science collection of own grown crop data.	Mean of 4 replicates, over one year (2013)	2.2	1	2.2		Pourias et al. (2015)	Products from Urban Collective Gardens: Food for Thought or for Consumption? Insights from Paris and Montreal	http://dx.doi.org/10.5304/jafscd.2015.052.005
8	France	Paris	Green space	Horizontal farming	Open-air	Allotment/private garden/community garden	Shared gardens: Gardens that are shared by a group of citizens, usually living in the neighbourhood. Plots can be grown communally or individually	Vegetables primary	Tomatoes	Tomatoes (Solanum lycopersicum)	Soil-based	Citizen science collection of own grown crop data.	Mean of 4 replicates, over one year (2013)	2.875	1	2.875		Pourias et al. (2015)	Products from Urban Collective Gardens: Food for Thought or for Consumption? Insights from Paris and Montreal	http://dx.doi.org/10.5304/jafscd.2015.052.005
8	France	Paris	Green space	Horizontal farming	Open-air	Allotment/private garden/community garden	Family gardens: Gardens in which families tend their own plots, yet share the garden's overall management	Vegetables primary	Beans	Beans (Phaseolus vulgaris)	Soil-based	Citizen science collection of own grown crop data.	Mean of 6 replicates, over one year (2012)	0.633333	1	0.633333		Pourias et al. (2015)	Products from Urban Collective Gardens: Food for Thought or for Consumption? Insights from Paris and Montreal	http://dx.doi.org/10.5304/jafscd.2015.052.005
8	France	Paris	Green space	Horizontal farming	Open-air	Allotment/private garden/community garden	Shared gardens: Gardens that are shared by a group of citizens, usually living in the neighbourhood. Plots can be grown communally or individually	Vegetables primary	Beans	Beans (Phaseolus vulgaris)	Soil-based	Citizen science collection of own grown crop data.	Mean of 7 replicates, over one year (2012)	1.08571	1	1.08571		Pourias et al. (2015)	Products from Urban Collective Gardens: Food for Thought or for Consumption? Insights from Paris and Montreal	http://dx.doi.org/10.5304/jafscd.2015.052.005
8	France	Paris	Green space	Horizontal farming	Open-air	Allotment/private garden/community garden	Family gardens: Gardens in which families tend their own plots, yet share the garden's overall management	Vegetables primary	Beans	Beans (Phaseolus vulgaris)	Soil-based	Citizen science collection of own grown crop data.	Mean of 5 replicates, over one year (2013)	0.62	1	0.62		Pourias et al. (2015)	Products from Urban Collective Gardens: Food for Thought or for Consumption? Insights from Paris and Montreal	http://dx.doi.org/10.5304/jafscd.2015.052.005
8	France	Paris	Green space	Horizontal farming	Open-air	Allotment/private garden/community garden	Shared gardens: Gardens that are shared by a group of citizens, usually living in the neighbourhood. Plots can be grown communally or individually	Vegetables primary	Beans	Beans (Phaseolus vulgaris)	Soil-based	Citizen science collection of own grown crop data.	Mean of 4 replicates, over one year (2013)	1.1	1	1.1		Pourias et al. (2015)	Products from Urban Collective Gardens: Food for Thought or for Consumption? Insights from Paris and Montreal	http://dx.doi.org/10.5304/jafscd.2015.052.005
9	USA	New York City (NY)	Ground	Horizontal farming	Open-air	Vacant lots	Small urban farm, Feedback Farms, in its first year of operation and located within a community garden established on three adjacent vacant lots --> on-farm experiment	Vegetables primary	Chillies and peppers	Cayenne peppers (Capsicum annuum)	Soil-based	Conventional raised bed - 1/3 compost, 2/3 topsoil (C1)	Mean of 8 replicates, over one year	0.39	1	0.39		Sullivan et al. (2015)	An evaluation of conventional and subirrigated planters for urban agriculture: Supporting evidence	https://doi.org/10.1017/S1742170514000131
9	USA	New York City (NY)	Ground	Horizontal farming	Open-air	Vacant lots	Small urban farm, Feedback Farms, in its first year of operation and located within a community garden established on three adjacent vacant lots --> on-farm experiment	Vegetables primary	Chillies and peppers	Cayenne peppers (Capsicum annuum)	Soil-based	Conventional raised bed - potting mix (C2)	Mean of 8 replicates, over one year	2.07	1	2.07		Sullivan et al. (2015)	An evaluation of conventional and subirrigated planters for urban agriculture: Supporting evidence	https://doi.org/10.1017/S1742170514000131
9	USA	New York City (NY)	Ground	Horizontal farming	Open-air	Vacant lots	Small urban farm, Feedback Farms, in its first year of operation and located within a community garden established on three adjacent vacant lots --> on-farm experiment	Vegetables primary	Chillies and peppers	Cayenne peppers (Capsicum annuum)	Soil-based	Scaled-up coffee sack bed - 1/3 compost, 2/3 topsoil (Sack garden)	Mean of 8 replicates, over one year	0.86	1	0.86		Sullivan et al. (2015)	An evaluation of conventional and subirrigated planters for urban agriculture: Supporting evidence	https://doi.org/10.1017/S1742170514000131
9	USA	New York City (NY)	Ground	Horizontal farming	Open-air	Vacant lots	Small urban farm, Feedback Farms, in its first year of operation and located within a community garden established on three adjacent vacant lots --> on-farm experiment	Vegetables primary	Chillies and peppers	Cayenne peppers (Capsicum annuum)	Soil-based	Sub-irrigated planter - potting mix + subsoil reservoir (SIP1)	Mean of 8 replicates, over one year	2.59	1	2.59		Sullivan et al. (2015)	An evaluation of conventional and subirrigated planters for urban agriculture: Supporting evidence	https://doi.org/10.1017/S1742170514000131
9	USA	New York City (NY)	Ground	Horizontal farming	Open-air	Vacant lots	Small urban farm, Feedback Farms, in its first year of operation and located within a community garden established on three adjacent vacant lots --> on-farm experiment	Vegetables primary	Chillies and peppers	Cayenne peppers (Capsicum annuum)	Soil-based	Sub-irrigated planter - potting mix + subsoil reservoir with landscaping fabric between soil and reservoir (SIP2)	Mean of 8 replicates, over one year	2.73	1	2.73		Sullivan et al. (2015)	An evaluation of conventional and subirrigated planters for urban agriculture: Supporting evidence	https://doi.org/10.1017/S1742170514000131
9	USA	New York City (NY)	Ground	Horizontal farming	Open-air	Vacant lots	Small urban farm, Feedback Farms, in its first year of operation and located within a community garden established on three adjacent vacant lots --> on-farm experiment	Vegetables primary	Tomatoes	Sungold cherry tomatoes (Solanum lycopersicum)	Soil-based	Conventional raised bed - 1/3 compost, 2/3 topsoil (C1)	Mean of 8 replicates, over one year	5.02	1	5.02	There was variation in sunlight across the experimental area. Light intensity increased along a gradient from blocks 1 to 8, leading to greater tomato yields in blocks 7 and 8	Sullivan et al. (2015)	An evaluation of conventional and subirrigated planters for urban agriculture: Supporting evidence	https://doi.org/10.1017/S1742170514000131
9	USA	New York City (NY)	Ground	Horizontal farming	Open-air	Vacant lots	Small urban farm, Feedback Farms, in its first year of operation and located within a community garden established on three adjacent vacant lots --> on-farm experiment	Vegetables primary	Tomatoes	Sungold cherry tomatoes (Solanum lycopersicum)	Soil-based	Conventional raised bed - potting mix (C2)	Mean of 8 replicates, over one year	12.06	1	12.06	There was variation in sunlight across the experimental area. Light intensity increased along a gradient from blocks 1 to 8, leading to greater tomato yields in blocks 7 and 9	Sullivan et al. (2015)	An evaluation of conventional and subirrigated planters for urban agriculture: Supporting evidence	https://doi.org/10.1017/S1742170514000131
9	USA	New York City (NY)	Ground	Horizontal farming	Open-air	Vacant lots	Small urban farm, Feedback Farms, in its first year of operation and located within a community garden established on three adjacent vacant lots --> on-farm experiment	Vegetables primary	Tomatoes	Sungold cherry tomatoes (Solanum lycopersicum)	Soil-based	Scaled-up coffee sack bed - 1/3 compost, 2/3 topsoil (Sack garden)	Mean of 8 replicates, over one year	5.98	1	5.98	There was variation in sunlight across the experimental area. Light intensity increased along a gradient from blocks 1 to 8, leading to greater tomato yields in blocks 7 and 10	Sullivan et al. (2015)	An evaluation of conventional and subirrigated planters for urban agriculture: Supporting evidence	https://doi.org/10.1017/S1742170514000131
9	USA	New York City (NY)	Ground	Horizontal farming	Open-air	Vacant lots	Small urban farm, Feedback Farms, in its first year of operation and located within a community garden established on three adjacent vacant lots --> on-farm experiment	Vegetables primary	Tomatoes	Sungold cherry tomatoes (Solanum lycopersicum)	Soil-based	Sub-irrigated planter - potting mix + subsoil reservoir (SIP1)	Mean of 8 replicates, over one year	14.65	1	14.65	There was variation in sunlight across the experimental area. Light intensity increased along a gradient from blocks 1 to 8, leading to greater tomato yields in blocks 7 and 11	Sullivan et al. (2015)	An evaluation of conventional and subirrigated planters for urban agriculture: Supporting evidence	https://doi.org/10.1017/S1742170514000131
9	USA	New York City (NY)	Ground	Horizontal farming	Open-air	Vacant lots	Small urban farm, Feedback Farms, in its first year of operation and located within a community garden established on three adjacent vacant lots --> on-farm experiment	Vegetables primary	Tomatoes	Sungold cherry tomatoes (Solanum lycopersicum)	Soil-based	Sub-irrigated planter - potting mix + subsoil reservoir with landscaping fabric between soil and reservoir (SIP2)	Mean of 8 replicates, over one year	13.27	1	13.27	There was variation in sunlight across the experimental area. Light intensity increased along a gradient from blocks 1 to 8, leading to greater tomato yields in blocks 7 and 12	Sullivan et al. (2015)	An evaluation of conventional and subirrigated planters for urban agriculture: Supporting evidence	https://doi.org/10.1017/S1742170514000131
9	USA	New York City (NY)	Ground	Horizontal farming	Open-air	Vacant lots	Small urban farm, Feedback Farms, in its first year of operation and located within a community garden established on three adjacent vacant lots --> on-farm experiment	Vegetables primary	Cabbages and other brassicas	Lacinato kale (Brassica oleracea)	Soil-based	Conventional raised bed - 1/3 compost, 2/3 topsoil (C1)	Mean of 8 replicates, over one year	0.75	1	0.75	Kale suffered from shading by the tomato plants.	Sullivan et al. (2015)	An evaluation of conventional and subirrigated planters for urban agriculture: Supporting evidence	https://doi.org/10.1017/S1742170514000131
9	USA	New York City (NY)	Ground	Horizontal farming	Open-air	Vacant lots	Small urban farm, Feedback Farms, in its first year of operation and located within a community garden established on three adjacent vacant lots --> on-farm experiment	Vegetables primary	Cabbages and other brassicas	Lacinato kale (Brassica oleracea)	Soil-based	Conventional raised bed - potting mix (C2)	Mean of 8 replicates, over one year	1.98	1	1.98	Kale suffered from shading by the tomato plants.	Sullivan et al. (2015)	An evaluation of conventional and subirrigated planters for urban agriculture: Supporting evidence	https://doi.org/10.1017/S1742170514000131
9	USA	New York City (NY)	Ground	Horizontal farming	Open-air	Vacant lots	Small urban farm, Feedback Farms, in its first year of operation and located within a community garden established on three adjacent vacant lots --> on-farm experiment	Vegetables primary	Cabbages and other brassicas	Lacinato kale (Brassica oleracea)	Soil-based	Scaled-up coffee sack bed - 1/3 compost, 2/3 topsoil (Sack garden)	Mean of 8 replicates, over one year	1.39	1	1.39	Kale suffered from shading by the tomato plants.	Sullivan et al. (2015)	An evaluation of conventional and subirrigated planters for urban agriculture: Supporting evidence	https://doi.org/10.1017/S1742170514000131
9	USA	New York City (NY)	Ground	Horizontal farming	Open-air	Vacant lots	Small urban farm, Feedback Farms, in its first year of operation and located within a community garden established on three adjacent vacant lots --> on-farm experiment	Vegetables primary	Cabbages and other brassicas	Lacinato kale (Brassica oleracea)	Soil-based	Sub-irrigated planter - potting mix + subsoil reservoir (SIP1)	Mean of 8 replicates, over one year	2.08	1	2.08	Kale suffered from shading by the tomato plants.	Sullivan et al. (2015)	An evaluation of conventional and subirrigated planters for urban agriculture: Supporting evidence	https://doi.org/10.1017/S1742170514000131
9	USA	New York City (NY)	Ground	Horizontal farming	Open-air	Vacant lots	Small urban farm, Feedback Farms, in its first year of operation and located within a community garden established on three adjacent vacant lots --> on-farm experiment	Vegetables primary	Cabbages and other brassicas	Lacinato kale (Brassica oleracea)	Soil-based	Sub-irrigated planter - potting mix + subsoil reservoir with landscaping fabric between soil and reservoir (SIP2)	Mean of 8 replicates, over one year	2.18	1	2.18	Kale suffered from shading by the tomato plants.	Sullivan et al. (2015)	An evaluation of conventional and subirrigated planters for urban agriculture: Supporting evidence	https://doi.org/10.1017/S1742170514000131
10	USA	Champaign-Urbana (IL)	Green space	Horizontal farming	Open-air	Research garden/field	University of Illinois Sustainable Student Farm - dominant soil type = Catlin silt loam (fine‐silty, mixed, superactive, mesic Oxyaquic Argiudolls).	Vegetables primary	Garlic	Garlic (Allium sativum var. Music) in 2015; garlic (Allium sativum var. German Red) in 2016	Soil-based	Direct soil (in-ground production) + mineral fertilizer (DSF)	Mean of 4 replicates, over two years (2015-2016)	3.41	1	3.41		Miernicki et al. (2018)	Raised Beds for Vegetable Production in Urban Agriculture	https://doi.org/10.2134/urbanag2018.06.0002
10	USA	Champaign-Urbana (IL)	Green space	Horizontal farming	Open-air	Research garden/field	University of Illinois Sustainable Student Farm - dominant soil type = Catlin silt loam (fine‐silty, mixed, superactive, mesic Oxyaquic Argiudolls).	Vegetables primary	Garlic	Garlic (Allium sativum var. Music) in 2015; garlic (Allium sativum var. German Red) in 2016	Soil-based	Direct soil (in-ground production) + organic amendments (DSO)	Mean of 4 replicates, over two years (2015-2016)	3.83	1	3.83		Miernicki et al. (2018)	Raised Beds for Vegetable Production in Urban Agriculture	https://doi.org/10.2134/urbanag2018.06.0002
10	USA	Champaign-Urbana (IL)	Green space	Horizontal farming	Open-air	Research garden/field	University of Illinois Sustainable Student Farm - dominant soil type = Catlin silt loam (fine‐silty, mixed, superactive, mesic Oxyaquic Argiudolls).	Vegetables primary	Garlic	Garlic (Allium sativum var. Music) in 2015; garlic (Allium sativum var. German Red) in 2016	Soil-based	Raised bed with imported soil and compost mixture + mineral fertilizer (RBMF)	Mean of 4 replicates, over two years (2015-2016)	3.39	1	3.39		Miernicki et al. (2018)	Raised Beds for Vegetable Production in Urban Agriculture	https://doi.org/10.2134/urbanag2018.06.0002
10	USA	Champaign-Urbana (IL)	Green space	Horizontal farming	Open-air	Research garden/field	University of Illinois Sustainable Student Farm - dominant soil type = Catlin silt loam (fine‐silty, mixed, superactive, mesic Oxyaquic Argiudolls).	Vegetables primary	Garlic	Garlic (Allium sativum var. Music) in 2015; garlic (Allium sativum var. German Red) in 2016	Soil-based	Raised bed with imported soil and compost mixture + organic amendments (RBMO)	Mean of 4 replicates, over two years (2015-2016)	3.32	1	3.32		Miernicki et al. (2018)	Raised Beds for Vegetable Production in Urban Agriculture	https://doi.org/10.2134/urbanag2018.06.0002
10	USA	Champaign-Urbana (IL)	Green space	Horizontal farming	Open-air	Research garden/field	University of Illinois Sustainable Student Farm - dominant soil type = Catlin silt loam (fine‐silty, mixed, superactive, mesic Oxyaquic Argiudolls).	Vegetables primary	Garlic	Garlic (Allium sativum var. Music) in 2015; garlic (Allium sativum var. German Red) in 2016	Soil-based	Raised bed with compost only + mineral fertilizer (RBCF)	Mean of 4 replicates, over two years (2015-2016)	3.25	1	3.25		Miernicki et al. (2018)	Raised Beds for Vegetable Production in Urban Agriculture	https://doi.org/10.2134/urbanag2018.06.0002
10	USA	Champaign-Urbana (IL)	Green space	Horizontal farming	Open-air	Research garden/field	University of Illinois Sustainable Student Farm - dominant soil type = Catlin silt loam (fine‐silty, mixed, superactive, mesic Oxyaquic Argiudolls).	Vegetables primary	Garlic	Garlic (Allium sativum var. Music) in 2015; garlic (Allium sativum var. German Red) in 2016	Soil-based	Raised bed with compost only + organic amendments (RBCO)	Mean of 4 replicates, over two years (2015-2016)	3.15	1	3.15		Miernicki et al. (2018)	Raised Beds for Vegetable Production in Urban Agriculture	https://doi.org/10.2134/urbanag2018.06.0002
10	USA	Champaign-Urbana (IL)	Green space	Horizontal farming	Open-air	Research garden/field	University of Illinois Sustainable Student Farm - dominant soil type = Catlin silt loam (fine‐silty, mixed, superactive, mesic Oxyaquic Argiudolls).	Vegetables primary	Anise, badian, fennel, coriander	Coriander (Coriandrum sativum var. Calypso)	Soil-based	Direct soil (in-ground production) + mineral fertilizer (DSF)	Mean of 4 replicates, over two years (2015-2016)	2.14	1	2.14		Miernicki et al. (2018)	Raised Beds for Vegetable Production in Urban Agriculture	https://doi.org/10.2134/urbanag2018.06.0002
10	USA	Champaign-Urbana (IL)	Green space	Horizontal farming	Open-air	Research garden/field	University of Illinois Sustainable Student Farm - dominant soil type = Catlin silt loam (fine‐silty, mixed, superactive, mesic Oxyaquic Argiudolls).	Vegetables primary	Anise, badian, fennel, coriander	Coriander (Coriandrum sativum var. Calypso)	Soil-based	Direct soil (in-ground production) + organic amendments (DSO)	Mean of 4 replicates, over two years (2015-2016)	1.73	1	1.73		Miernicki et al. (2018)	Raised Beds for Vegetable Production in Urban Agriculture	https://doi.org/10.2134/urbanag2018.06.0002
10	USA	Champaign-Urbana (IL)	Green space	Horizontal farming	Open-air	Research garden/field	University of Illinois Sustainable Student Farm - dominant soil type = Catlin silt loam (fine‐silty, mixed, superactive, mesic Oxyaquic Argiudolls).	Vegetables primary	Anise, badian, fennel, coriander	Coriander (Coriandrum sativum var. Calypso)	Soil-based	Raised bed with imported soil and compost mixture + mineral fertilizer (RBMF)	Mean of 4 replicates, over two years (2015-2016)	2.1	1	2.1		Miernicki et al. (2018)	Raised Beds for Vegetable Production in Urban Agriculture	https://doi.org/10.2134/urbanag2018.06.0002
10	USA	Champaign-Urbana (IL)	Green space	Horizontal farming	Open-air	Research garden/field	University of Illinois Sustainable Student Farm - dominant soil type = Catlin silt loam (fine‐silty, mixed, superactive, mesic Oxyaquic Argiudolls).	Vegetables primary	Anise, badian, fennel, coriander	Coriander (Coriandrum sativum var. Calypso)	Soil-based	Raised bed with imported soil and compost mixture + organic amendments (RBMO)	Mean of 4 replicates, over two years (2015-2016)	2.76	1	2.76		Miernicki et al. (2018)	Raised Beds for Vegetable Production in Urban Agriculture	https://doi.org/10.2134/urbanag2018.06.0002
10	USA	Champaign-Urbana (IL)	Green space	Horizontal farming	Open-air	Research garden/field	University of Illinois Sustainable Student Farm - dominant soil type = Catlin silt loam (fine‐silty, mixed, superactive, mesic Oxyaquic Argiudolls).	Vegetables primary	Anise, badian, fennel, coriander	Coriander (Coriandrum sativum var. Calypso)	Soil-based	Raised bed with compost only + mineral fertilizer (RBCF)	Mean of 4 replicates, over two years (2015-2016)	3.72	1	3.72		Miernicki et al. (2018)	Raised Beds for Vegetable Production in Urban Agriculture	https://doi.org/10.2134/urbanag2018.06.0002
10	USA	Champaign-Urbana (IL)	Green space	Horizontal farming	Open-air	Research garden/field	University of Illinois Sustainable Student Farm - dominant soil type = Catlin silt loam (fine‐silty, mixed, superactive, mesic Oxyaquic Argiudolls).	Vegetables primary	Anise, badian, fennel, coriander	Coriander (Coriandrum sativum var. Calypso)	Soil-based	Raised bed with compost only + organic amendments (RBCO)	Mean of 4 replicates, over two years (2015-2016)	3.62	1	3.62		Miernicki et al. (2018)	Raised Beds for Vegetable Production in Urban Agriculture	https://doi.org/10.2134/urbanag2018.06.0002
10	USA	Champaign-Urbana (IL)	Green space	Horizontal farming	Open-air	Research garden/field	University of Illinois Sustainable Student Farm - dominant soil type = Catlin silt loam (fine‐silty, mixed, superactive, mesic Oxyaquic Argiudolls).	Vegetables primary	Chillies and peppers	Pepper (Capsicum annuum var. Lunchbox Red)	Soil-based	Direct soil (in-ground production) + mineral fertilizer (DSF)	Mean of 4 replicates, over one year (2015)	1.77	1	1.77		Miernicki et al. (2018)	Raised Beds for Vegetable Production in Urban Agriculture	https://doi.org/10.2134/urbanag2018.06.0002
10	USA	Champaign-Urbana (IL)	Green space	Horizontal farming	Open-air	Research garden/field	University of Illinois Sustainable Student Farm - dominant soil type = Catlin silt loam (fine‐silty, mixed, superactive, mesic Oxyaquic Argiudolls).	Vegetables primary	Chillies and peppers	Pepper (Capsicum annuum var. Lunchbox Red)	Soil-based	Direct soil (in-ground production) + organic amendments (DSO)	Mean of 4 replicates, over one year (2015)	1.27	1	1.27		Miernicki et al. (2018)	Raised Beds for Vegetable Production in Urban Agriculture	https://doi.org/10.2134/urbanag2018.06.0002
10	USA	Champaign-Urbana (IL)	Green space	Horizontal farming	Open-air	Research garden/field	University of Illinois Sustainable Student Farm - dominant soil type = Catlin silt loam (fine‐silty, mixed, superactive, mesic Oxyaquic Argiudolls).	Vegetables primary	Chillies and peppers	Pepper (Capsicum annuum var. Lunchbox Red)	Soil-based	Raised bed with imported soil and compost mixture + mineral fertilizer (RBMF)	Mean of 4 replicates, over one year (2015)	0.95	1	0.95		Miernicki et al. (2018)	Raised Beds for Vegetable Production in Urban Agriculture	https://doi.org/10.2134/urbanag2018.06.0002
10	USA	Champaign-Urbana (IL)	Green space	Horizontal farming	Open-air	Research garden/field	University of Illinois Sustainable Student Farm - dominant soil type = Catlin silt loam (fine‐silty, mixed, superactive, mesic Oxyaquic Argiudolls).	Vegetables primary	Chillies and peppers	Pepper (Capsicum annuum var. Lunchbox Red)	Soil-based	Raised bed with imported soil and compost mixture + organic amendments (RBMO)	Mean of 4 replicates, over one year (2015)	0.49	1	0.49		Miernicki et al. (2018)	Raised Beds for Vegetable Production in Urban Agriculture	https://doi.org/10.2134/urbanag2018.06.0002
10	USA	Champaign-Urbana (IL)	Green space	Horizontal farming	Open-air	Research garden/field	University of Illinois Sustainable Student Farm - dominant soil type = Catlin silt loam (fine‐silty, mixed, superactive, mesic Oxyaquic Argiudolls).	Vegetables primary	Chillies and peppers	Pepper (Capsicum annuum var. Lunchbox Red)	Soil-based	Raised bed with compost only + mineral fertilizer (RBCF)	Mean of 4 replicates, over one year (2015)	0.45	1	0.45		Miernicki et al. (2018)	Raised Beds for Vegetable Production in Urban Agriculture	https://doi.org/10.2134/urbanag2018.06.0002
10	USA	Champaign-Urbana (IL)	Green space	Horizontal farming	Open-air	Research garden/field	University of Illinois Sustainable Student Farm - dominant soil type = Catlin silt loam (fine‐silty, mixed, superactive, mesic Oxyaquic Argiudolls).	Vegetables primary	Chillies and peppers	Pepper (Capsicum annuum var. Lunchbox Red)	Soil-based	Raised bed with compost only + organic amendments (RBCO)	Mean of 4 replicates, over one year (2015)	0.92	1	0.92		Miernicki et al. (2018)	Raised Beds for Vegetable Production in Urban Agriculture	https://doi.org/10.2134/urbanag2018.06.0002
10	USA	Champaign-Urbana (IL)	Green space	Horizontal farming	Open-air	Research garden/field	University of Illinois Sustainable Student Farm - dominant soil type = Catlin silt loam (fine‐silty, mixed, superactive, mesic Oxyaquic Argiudolls).	Vegetables primary	Chillies and peppers	Pepper (Capsicum annuum var. Lunchbox Red)	Soil-based	Direct soil (in-ground production) + mineral fertilizer (DSF)	Mean of 4 replicates, over one year (2016)	1.32	1	1.32		Miernicki et al. (2018)	Raised Beds for Vegetable Production in Urban Agriculture	https://doi.org/10.2134/urbanag2018.06.0002
10	USA	Champaign-Urbana (IL)	Green space	Horizontal farming	Open-air	Research garden/field	University of Illinois Sustainable Student Farm - dominant soil type = Catlin silt loam (fine‐silty, mixed, superactive, mesic Oxyaquic Argiudolls).	Vegetables primary	Chillies and peppers	Pepper (Capsicum annuum var. Lunchbox Red)	Soil-based	Direct soil (in-ground production) + organic amendments (DSO)	Mean of 4 replicates, over one year (2016)	2.48	1	2.48		Miernicki et al. (2018)	Raised Beds for Vegetable Production in Urban Agriculture	https://doi.org/10.2134/urbanag2018.06.0002
10	USA	Champaign-Urbana (IL)	Green space	Horizontal farming	Open-air	Research garden/field	University of Illinois Sustainable Student Farm - dominant soil type = Catlin silt loam (fine‐silty, mixed, superactive, mesic Oxyaquic Argiudolls).	Vegetables primary	Chillies and peppers	Pepper (Capsicum annuum var. Lunchbox Red)	Soil-based	Raised bed with imported soil and compost mixture + mineral fertilizer (RBMF)	Mean of 4 replicates, over one year (2016)	2.11	1	2.11		Miernicki et al. (2018)	Raised Beds for Vegetable Production in Urban Agriculture	https://doi.org/10.2134/urbanag2018.06.0002
10	USA	Champaign-Urbana (IL)	Green space	Horizontal farming	Open-air	Research garden/field	University of Illinois Sustainable Student Farm - dominant soil type = Catlin silt loam (fine‐silty, mixed, superactive, mesic Oxyaquic Argiudolls).	Vegetables primary	Chillies and peppers	Pepper (Capsicum annuum var. Lunchbox Red)	Soil-based	Raised bed with imported soil and compost mixture + organic amendments (RBMO)	Mean of 4 replicates, over one year (2016)	0.54	1	0.54		Miernicki et al. (2018)	Raised Beds for Vegetable Production in Urban Agriculture	https://doi.org/10.2134/urbanag2018.06.0002
10	USA	Champaign-Urbana (IL)	Green space	Horizontal farming	Open-air	Research garden/field	University of Illinois Sustainable Student Farm - dominant soil type = Catlin silt loam (fine‐silty, mixed, superactive, mesic Oxyaquic Argiudolls).	Vegetables primary	Chillies and peppers	Pepper (Capsicum annuum var. Lunchbox Red)	Soil-based	Raised bed with compost only + mineral fertilizer (RBCF)	Mean of 4 replicates, over one year (2016)	0.46	1	0.46		Miernicki et al. (2018)	Raised Beds for Vegetable Production in Urban Agriculture	https://doi.org/10.2134/urbanag2018.06.0002
10	USA	Champaign-Urbana (IL)	Green space	Horizontal farming	Open-air	Research garden/field	University of Illinois Sustainable Student Farm - dominant soil type = Catlin silt loam (fine‐silty, mixed, superactive, mesic Oxyaquic Argiudolls).	Vegetables primary	Chillies and peppers	Pepper (Capsicum annuum var. Lunchbox Red)	Soil-based	Raised bed with compost only + organic amendments (RBCO)	Mean of 4 replicates, over one year (2016)	1.15	1	1.15		Miernicki et al. (2018)	Raised Beds for Vegetable Production in Urban Agriculture	https://doi.org/10.2134/urbanag2018.06.0002
10	USA	Champaign-Urbana (IL)	Green space	Horizontal farming	Open-air	Research garden/field	University of Illinois Sustainable Student Farm - dominant soil type = Catlin silt loam (fine‐silty, mixed, superactive, mesic Oxyaquic Argiudolls).	Vegetables primary	Vegetables, fresh nes	Radish (Raphanus sativus var. Red Meat)	Soil-based	Direct soil (in-ground production) + mineral fertilizer (DSF)	Mean of 4 replicates, over one year (2015)	0.58	1	0.58		Miernicki et al. (2018)	Raised Beds for Vegetable Production in Urban Agriculture	https://doi.org/10.2134/urbanag2018.06.0002
10	USA	Champaign-Urbana (IL)	Green space	Horizontal farming	Open-air	Research garden/field	University of Illinois Sustainable Student Farm - dominant soil type = Catlin silt loam (fine‐silty, mixed, superactive, mesic Oxyaquic Argiudolls).	Vegetables primary	Vegetables, fresh nes	Radish (Raphanus sativus var. Red Meat)	Soil-based	Direct soil (in-ground production) + organic amendments (DSO)	Mean of 4 replicates, over one year (2015)	4.59	1	4.59		Miernicki et al. (2018)	Raised Beds for Vegetable Production in Urban Agriculture	https://doi.org/10.2134/urbanag2018.06.0002
10	USA	Champaign-Urbana (IL)	Green space	Horizontal farming	Open-air	Research garden/field	University of Illinois Sustainable Student Farm - dominant soil type = Catlin silt loam (fine‐silty, mixed, superactive, mesic Oxyaquic Argiudolls).	Vegetables primary	Vegetables, fresh nes	Radish (Raphanus sativus var. Red Meat)	Soil-based	Raised bed with imported soil and compost mixture + mineral fertilizer (RBMF)	Mean of 4 replicates, over one year (2015)	8.15	1	8.15		Miernicki et al. (2018)	Raised Beds for Vegetable Production in Urban Agriculture	https://doi.org/10.2134/urbanag2018.06.0002
10	USA	Champaign-Urbana (IL)	Green space	Horizontal farming	Open-air	Research garden/field	University of Illinois Sustainable Student Farm - dominant soil type = Catlin silt loam (fine‐silty, mixed, superactive, mesic Oxyaquic Argiudolls).	Vegetables primary	Vegetables, fresh nes	Radish (Raphanus sativus var. Red Meat)	Soil-based	Raised bed with imported soil and compost mixture + organic amendments (RBMO)	Mean of 4 replicates, over one year (2015)	8.7	1	8.7		Miernicki et al. (2018)	Raised Beds for Vegetable Production in Urban Agriculture	https://doi.org/10.2134/urbanag2018.06.0002
10	USA	Champaign-Urbana (IL)	Green space	Horizontal farming	Open-air	Research garden/field	University of Illinois Sustainable Student Farm - dominant soil type = Catlin silt loam (fine‐silty, mixed, superactive, mesic Oxyaquic Argiudolls).	Vegetables primary	Vegetables, fresh nes	Radish (Raphanus sativus var. Red Meat)	Soil-based	Raised bed with compost only + mineral fertilizer (RBCF)	Mean of 4 replicates, over one year (2015)	7.88	1	7.88		Miernicki et al. (2018)	Raised Beds for Vegetable Production in Urban Agriculture	https://doi.org/10.2134/urbanag2018.06.0002
10	USA	Champaign-Urbana (IL)	Green space	Horizontal farming	Open-air	Research garden/field	University of Illinois Sustainable Student Farm - dominant soil type = Catlin silt loam (fine‐silty, mixed, superactive, mesic Oxyaquic Argiudolls).	Vegetables primary	Vegetables, fresh nes	Radish (Raphanus sativus var. Red Meat)	Soil-based	Raised bed with compost only + organic amendments (RBCO)	Mean of 4 replicates, over one year (2015)	10.43	1	10.43		Miernicki et al. (2018)	Raised Beds for Vegetable Production in Urban Agriculture	https://doi.org/10.2134/urbanag2018.06.0002
10	USA	Champaign-Urbana (IL)	Green space	Horizontal farming	Open-air	Research garden/field	University of Illinois Sustainable Student Farm - dominant soil type = Catlin silt loam (fine‐silty, mixed, superactive, mesic Oxyaquic Argiudolls).	Vegetables primary	Vegetables, fresh nes	Radish (Raphanus sativus var. Red Meat)	Soil-based	Raised bed with imported soil and compost mixture + mineral fertilizer (RBMF)	Mean of 4 replicates, over one year (2016)	4.31	1	4.31		Miernicki et al. (2018)	Raised Beds for Vegetable Production in Urban Agriculture	https://doi.org/10.2134/urbanag2018.06.0002
10	USA	Champaign-Urbana (IL)	Green space	Horizontal farming	Open-air	Research garden/field	University of Illinois Sustainable Student Farm - dominant soil type = Catlin silt loam (fine‐silty, mixed, superactive, mesic Oxyaquic Argiudolls).	Vegetables primary	Vegetables, fresh nes	Radish (Raphanus sativus var. Red Meat)	Soil-based	Raised bed with imported soil and compost mixture + organic amendments (RBMO)	Mean of 4 replicates, over one year (2016)	3.84	1	3.84		Miernicki et al. (2018)	Raised Beds for Vegetable Production in Urban Agriculture	https://doi.org/10.2134/urbanag2018.06.0002
10	USA	Champaign-Urbana (IL)	Green space	Horizontal farming	Open-air	Research garden/field	University of Illinois Sustainable Student Farm - dominant soil type = Catlin silt loam (fine‐silty, mixed, superactive, mesic Oxyaquic Argiudolls).	Vegetables primary	Vegetables, fresh nes	Radish (Raphanus sativus var. Red Meat)	Soil-based	Raised bed with compost only + mineral fertilizer (RBCF)	Mean of 4 replicates, over one year (2016)	5.47	1	5.47		Miernicki et al. (2018)	Raised Beds for Vegetable Production in Urban Agriculture	https://doi.org/10.2134/urbanag2018.06.0002
10	USA	Champaign-Urbana (IL)	Green space	Horizontal farming	Open-air	Research garden/field	University of Illinois Sustainable Student Farm - dominant soil type = Catlin silt loam (fine‐silty, mixed, superactive, mesic Oxyaquic Argiudolls).	Vegetables primary	Vegetables, fresh nes	Radish (Raphanus sativus var. Red Meat)	Soil-based	Raised bed with compost only + organic amendments (RBCO)	Mean of 4 replicates, over one year (2016)	3.16	1	3.16		Miernicki et al. (2018)	Raised Beds for Vegetable Production in Urban Agriculture	https://doi.org/10.2134/urbanag2018.06.0002
10	USA	Champaign-Urbana (IL)	Green space	Horizontal farming	Open-air	Research garden/field	University of Illinois Sustainable Student Farm - dominant soil type = Catlin silt loam (fine‐silty, mixed, superactive, mesic Oxyaquic Argiudolls).	Vegetables primary	Cabbages and other brassicas	Kale (Brassica oleracea var. Toscano)	Soil-based	Direct soil (in-ground production) + mineral fertilizer (DSF)	Mean of 4 replicates, over one year (2015)	4.67	1	4.67		Miernicki et al. (2018)	Raised Beds for Vegetable Production in Urban Agriculture	https://doi.org/10.2134/urbanag2018.06.0002
10	USA	Champaign-Urbana (IL)	Green space	Horizontal farming	Open-air	Research garden/field	University of Illinois Sustainable Student Farm - dominant soil type = Catlin silt loam (fine‐silty, mixed, superactive, mesic Oxyaquic Argiudolls).	Vegetables primary	Cabbages and other brassicas	Kale (Brassica oleracea var. Toscano)	Soil-based	Direct soil (in-ground production) + organic amendments (DSO)	Mean of 4 replicates, over one year (2015)	4.28	1	4.28		Miernicki et al. (2018)	Raised Beds for Vegetable Production in Urban Agriculture	https://doi.org/10.2134/urbanag2018.06.0002
10	USA	Champaign-Urbana (IL)	Green space	Horizontal farming	Open-air	Research garden/field	University of Illinois Sustainable Student Farm - dominant soil type = Catlin silt loam (fine‐silty, mixed, superactive, mesic Oxyaquic Argiudolls).	Vegetables primary	Cabbages and other brassicas	Kale (Brassica oleracea var. Toscano)	Soil-based	Raised bed with imported soil and compost mixture + mineral fertilizer (RBMF)	Mean of 4 replicates, over one year (2015)	10.2	1	10.2		Miernicki et al. (2018)	Raised Beds for Vegetable Production in Urban Agriculture	https://doi.org/10.2134/urbanag2018.06.0002
10	USA	Champaign-Urbana (IL)	Green space	Horizontal farming	Open-air	Research garden/field	University of Illinois Sustainable Student Farm - dominant soil type = Catlin silt loam (fine‐silty, mixed, superactive, mesic Oxyaquic Argiudolls).	Vegetables primary	Cabbages and other brassicas	Kale (Brassica oleracea var. Toscano)	Soil-based	Raised bed with imported soil and compost mixture + organic amendments (RBMO)	Mean of 4 replicates, over one year (2015)	9.81	1	9.81		Miernicki et al. (2018)	Raised Beds for Vegetable Production in Urban Agriculture	https://doi.org/10.2134/urbanag2018.06.0002
10	USA	Champaign-Urbana (IL)	Green space	Horizontal farming	Open-air	Research garden/field	University of Illinois Sustainable Student Farm - dominant soil type = Catlin silt loam (fine‐silty, mixed, superactive, mesic Oxyaquic Argiudolls).	Vegetables primary	Cabbages and other brassicas	Kale (Brassica oleracea var. Toscano)	Soil-based	Raised bed with compost only + mineral fertilizer (RBCF)	Mean of 4 replicates, over one year (2015)	10.11	1	10.11		Miernicki et al. (2018)	Raised Beds for Vegetable Production in Urban Agriculture	https://doi.org/10.2134/urbanag2018.06.0002
10	USA	Champaign-Urbana (IL)	Green space	Horizontal farming	Open-air	Research garden/field	University of Illinois Sustainable Student Farm - dominant soil type = Catlin silt loam (fine‐silty, mixed, superactive, mesic Oxyaquic Argiudolls).	Vegetables primary	Cabbages and other brassicas	Kale (Brassica oleracea var. Toscano)	Soil-based	Raised bed with compost only + organic amendments (RBCO)	Mean of 4 replicates, over one year (2015)	11.34	1	11.34		Miernicki et al. (2018)	Raised Beds for Vegetable Production in Urban Agriculture	https://doi.org/10.2134/urbanag2018.06.0002
10	USA	Champaign-Urbana (IL)	Green space	Horizontal farming	Open-air	Research garden/field	University of Illinois Sustainable Student Farm - dominant soil type = Catlin silt loam (fine‐silty, mixed, superactive, mesic Oxyaquic Argiudolls).	Vegetables primary	Cabbages and other brassicas	Kale (Brassica oleracea var. Toscano)	Soil-based	Direct soil (in-ground production) + mineral fertilizer (DSF)	Mean of 4 replicates, over one year (2016)	1.18	1	1.18		Miernicki et al. (2018)	Raised Beds for Vegetable Production in Urban Agriculture	https://doi.org/10.2134/urbanag2018.06.0002
10	USA	Champaign-Urbana (IL)	Green space	Horizontal farming	Open-air	Research garden/field	University of Illinois Sustainable Student Farm - dominant soil type = Catlin silt loam (fine‐silty, mixed, superactive, mesic Oxyaquic Argiudolls).	Vegetables primary	Cabbages and other brassicas	Kale (Brassica oleracea var. Toscano)	Soil-based	Direct soil (in-ground production) + organic amendments (DSO)	Mean of 4 replicates, over one year (2016)	0.93	1	0.93		Miernicki et al. (2018)	Raised Beds for Vegetable Production in Urban Agriculture	https://doi.org/10.2134/urbanag2018.06.0002
10	USA	Champaign-Urbana (IL)	Green space	Horizontal farming	Open-air	Research garden/field	University of Illinois Sustainable Student Farm - dominant soil type = Catlin silt loam (fine‐silty, mixed, superactive, mesic Oxyaquic Argiudolls).	Vegetables primary	Cabbages and other brassicas	Kale (Brassica oleracea var. Toscano)	Soil-based	Raised bed with imported soil and compost mixture + mineral fertilizer (RBMF)	Mean of 4 replicates, over one year (2016)	2.62	1	2.62		Miernicki et al. (2018)	Raised Beds for Vegetable Production in Urban Agriculture	https://doi.org/10.2134/urbanag2018.06.0002
10	USA	Champaign-Urbana (IL)	Green space	Horizontal farming	Open-air	Research garden/field	University of Illinois Sustainable Student Farm - dominant soil type = Catlin silt loam (fine‐silty, mixed, superactive, mesic Oxyaquic Argiudolls).	Vegetables primary	Cabbages and other brassicas	Kale (Brassica oleracea var. Toscano)	Soil-based	Raised bed with imported soil and compost mixture + organic amendments (RBMO)	Mean of 4 replicates, over one year (2016)	4.66	1	4.66		Miernicki et al. (2018)	Raised Beds for Vegetable Production in Urban Agriculture	https://doi.org/10.2134/urbanag2018.06.0002
10	USA	Champaign-Urbana (IL)	Green space	Horizontal farming	Open-air	Research garden/field	University of Illinois Sustainable Student Farm - dominant soil type = Catlin silt loam (fine‐silty, mixed, superactive, mesic Oxyaquic Argiudolls).	Vegetables primary	Cabbages and other brassicas	Kale (Brassica oleracea var. Toscano)	Soil-based	Raised bed with compost only + mineral fertilizer (RBCF)	Mean of 4 replicates, over one year (2016)	3.98	1	3.98		Miernicki et al. (2018)	Raised Beds for Vegetable Production in Urban Agriculture	https://doi.org/10.2134/urbanag2018.06.0002
10	USA	Champaign-Urbana (IL)	Green space	Horizontal farming	Open-air	Research garden/field	University of Illinois Sustainable Student Farm - dominant soil type = Catlin silt loam (fine‐silty, mixed, superactive, mesic Oxyaquic Argiudolls).	Vegetables primary	Cabbages and other brassicas	Kale (Brassica oleracea var. Toscano)	Soil-based	Raised bed with compost only + organic amendments (RBCO)	Mean of 4 replicates, over one year (2016)	3.69	1	3.69		Miernicki et al. (2018)	Raised Beds for Vegetable Production in Urban Agriculture	https://doi.org/10.2134/urbanag2018.06.0002
11	USA	Youngstown (OH)	Ground	Horizontal farming	Open-air	Vacant lots	Split-plot design on the ground of two contiguous vacant urban lots --> two vacant houses were demolished during winter 2010/2011	Vegetables primary	Tomatoes	Tomatoes (Solanum lycopersicum var. “Bellstar”)	Soil-based	Unamended control (CNT)	Mean of 3 replicates, over one year (2011)	1.27027	1	1.27027		Beniston et al. (2016)	Assessing and Managing Soil Quality for Urban Agriculture in a Degraded Vacant Lot Soil	https://doi.org/10.1002/ldr.2342
11	USA	Youngstown (OH)	Ground	Horizontal farming	Open-air	Vacant lots	Split-plot design on the ground of two contiguous vacant urban lots --> two vacant houses were demolished during winter 2010/2012	Vegetables primary	Tomatoes	Tomatoes (Solanum lycopersicum var. “Bellstar”)	Soil-based	Amended with compost (CMP)	Mean of 3 replicates, over one year (2011)	2.51351	1	2.51351		Beniston et al. (2016)	Assessing and Managing Soil Quality for Urban Agriculture in a Degraded Vacant Lot Soil	https://doi.org/10.1002/ldr.2342
11	USA	Youngstown (OH)	Ground	Horizontal farming	Open-air	Vacant lots	Split-plot design on the ground of two contiguous vacant urban lots --> two vacant houses were demolished during winter 2010/2013	Vegetables primary	Tomatoes	Tomatoes (Solanum lycopersicum var. “Bellstar”)	Soil-based	Amended with compost + biochar (CMP+B)	Mean of 3 replicates, over one year (2011)	2.64865	1	2.64865		Beniston et al. (2016)	Assessing and Managing Soil Quality for Urban Agriculture in a Degraded Vacant Lot Soil	https://doi.org/10.1002/ldr.2342
11	USA	Youngstown (OH)	Ground	Horizontal farming	Open-air	Vacant lots	Split-plot design on the ground of two contiguous vacant urban lots --> two vacant houses were demolished during winter 2010/2014	Vegetables primary	Tomatoes	Tomatoes (Solanum lycopersicum var. “Bellstar”)	Soil-based	In ground (GR)	Mean of 3 replicates, over one year (2011)	1.91892	1	1.91892		Beniston et al. (2016)	Assessing and Managing Soil Quality for Urban Agriculture in a Degraded Vacant Lot Soil	https://doi.org/10.1002/ldr.2342
11	USA	Youngstown (OH)	Ground	Horizontal farming	Open-air	Vacant lots	Split-plot design on the ground of two contiguous vacant urban lots --> two vacant houses were demolished during winter 2010/2015	Vegetables primary	Tomatoes	Tomatoes (Solanum lycopersicum var. “Bellstar”)	Soil-based	Raised beds (RB)	Mean of 3 replicates, over one year (2011)	2.37838	1	2.37838		Beniston et al. (2016)	Assessing and Managing Soil Quality for Urban Agriculture in a Degraded Vacant Lot Soil	https://doi.org/10.1002/ldr.2342
11	USA	Youngstown (OH)	Ground	Horizontal farming	Open-air	Vacant lots	Split-plot design on the ground of two contiguous vacant urban lots --> two vacant houses were demolished during winter 2010/2011	Vegetables primary	Vegetables, fresh nes	Swiss chard (Beta vulgaris subsp. cicla var. “Bright Lights”)	Soil-based	Unamended control (CNT)	Mean of 2 replicates, over one year (2011)	0.72973	1	0.72973		Beniston et al. (2016)	Assessing and Managing Soil Quality for Urban Agriculture in a Degraded Vacant Lot Soil	https://doi.org/10.1002/ldr.2342
11	USA	Youngstown (OH)	Ground	Horizontal farming	Open-air	Vacant lots	Split-plot design on the ground of two contiguous vacant urban lots --> two vacant houses were demolished during winter 2010/2012	Vegetables primary	Vegetables, fresh nes	Swiss chard (Beta vulgaris subsp. cicla var. “Bright Lights”)	Soil-based	Amended with compost (CMP)	Mean of 2 replicates, over one year (2011)	2.05405	1	2.05405		Beniston et al. (2016)	Assessing and Managing Soil Quality for Urban Agriculture in a Degraded Vacant Lot Soil	https://doi.org/10.1002/ldr.2342
11	USA	Youngstown (OH)	Ground	Horizontal farming	Open-air	Vacant lots	Split-plot design on the ground of two contiguous vacant urban lots --> two vacant houses were demolished during winter 2010/2013	Vegetables primary	Vegetables, fresh nes	Swiss chard (Beta vulgaris subsp. cicla var. “Bright Lights”)	Soil-based	Amended with compost + biochar (CMP+B)	Mean of 2 replicates, over one year (2011)	2.05405	1	2.05405		Beniston et al. (2016)	Assessing and Managing Soil Quality for Urban Agriculture in a Degraded Vacant Lot Soil	https://doi.org/10.1002/ldr.2342
11	USA	Youngstown (OH)	Ground	Horizontal farming	Open-air	Vacant lots	Split-plot design on the ground of two contiguous vacant urban lots --> two vacant houses were demolished during winter 2010/2014	Vegetables primary	Vegetables, fresh nes	Swiss chard (Beta vulgaris subsp. cicla var. “Bright Lights”)	Soil-based	In ground (GR)	Mean of 2 replicates, over one year (2011)	1.62162	1	1.62162		Beniston et al. (2016)	Assessing and Managing Soil Quality for Urban Agriculture in a Degraded Vacant Lot Soil	https://doi.org/10.1002/ldr.2342
11	USA	Youngstown (OH)	Ground	Horizontal farming	Open-air	Vacant lots	Split-plot design on the ground of two contiguous vacant urban lots --> two vacant houses were demolished during winter 2010/2015	Vegetables primary	Vegetables, fresh nes	Swiss chard (Beta vulgaris subsp. cicla var. “Bright Lights”)	Soil-based	Raised beds (RB)	Mean of 2 replicates, over one year (2011)	1.64865	1	1.64865		Beniston et al. (2016)	Assessing and Managing Soil Quality for Urban Agriculture in a Degraded Vacant Lot Soil	https://doi.org/10.1002/ldr.2342
11	USA	Youngstown (OH)	Ground	Horizontal farming	Open-air	Vacant lots	Split-plot design on the ground of two contiguous vacant urban lots --> two vacant houses were demolished during winter 2010/2016	Vegetables primary	Tomatoes	Tomatoes (Solanum lycopersicum var. “Bellstar”)	Soil-based	Unamended control (CNT)	Mean of 3 replicates, over one year (2012)	0.335366	1	0.335366		Beniston et al. (2016)	Assessing and Managing Soil Quality for Urban Agriculture in a Degraded Vacant Lot Soil	https://doi.org/10.1002/ldr.2342
11	USA	Youngstown (OH)	Ground	Horizontal farming	Open-air	Vacant lots	Split-plot design on the ground of two contiguous vacant urban lots --> two vacant houses were demolished during winter 2010/2017	Vegetables primary	Tomatoes	Tomatoes (Solanum lycopersicum var. “Bellstar”)	Soil-based	Amended with compost (CMP)	Mean of 3 replicates, over one year (2012)	2.89634	1	2.89634		Beniston et al. (2016)	Assessing and Managing Soil Quality for Urban Agriculture in a Degraded Vacant Lot Soil	https://doi.org/10.1002/ldr.2342
11	USA	Youngstown (OH)	Ground	Horizontal farming	Open-air	Vacant lots	Split-plot design on the ground of two contiguous vacant urban lots --> two vacant houses were demolished during winter 2010/2018	Vegetables primary	Tomatoes	Tomatoes (Solanum lycopersicum var. “Bellstar”)	Soil-based	Amended with compost + biochar (CMP+B)	Mean of 3 replicates, over one year (2012)	2.77439	1	2.77439		Beniston et al. (2016)	Assessing and Managing Soil Quality for Urban Agriculture in a Degraded Vacant Lot Soil	https://doi.org/10.1002/ldr.2342
11	USA	Youngstown (OH)	Ground	Horizontal farming	Open-air	Vacant lots	Split-plot design on the ground of two contiguous vacant urban lots --> two vacant houses were demolished during winter 2010/2019	Vegetables primary	Tomatoes	Tomatoes (Solanum lycopersicum var. “Bellstar”)	Soil-based	Amended with compost + intensive cover cropping (CMP + ICC)	Mean of 3 replicates, over one year (2012)	3.59756	1	3.59756		Beniston et al. (2016)	Assessing and Managing Soil Quality for Urban Agriculture in a Degraded Vacant Lot Soil	https://doi.org/10.1002/ldr.2342
11	USA	Youngstown (OH)	Ground	Horizontal farming	Open-air	Vacant lots	Split-plot design on the ground of two contiguous vacant urban lots --> two vacant houses were demolished during winter 2010/2020	Vegetables primary	Tomatoes	Tomatoes (Solanum lycopersicum var. “Bellstar”)	Soil-based	In ground (GR)	Mean of 3 replicates, over one year (2012)	2.10366	1	2.10366		Beniston et al. (2016)	Assessing and Managing Soil Quality for Urban Agriculture in a Degraded Vacant Lot Soil	https://doi.org/10.1002/ldr.2342
11	USA	Youngstown (OH)	Ground	Horizontal farming	Open-air	Vacant lots	Split-plot design on the ground of two contiguous vacant urban lots --> two vacant houses were demolished during winter 2010/2021	Vegetables primary	Tomatoes	Tomatoes (Solanum lycopersicum var. “Bellstar”)	Soil-based	Raised beds (RB)	Mean of 3 replicates, over one year (2012)	2.68293	1	2.68293		Beniston et al. (2016)	Assessing and Managing Soil Quality for Urban Agriculture in a Degraded Vacant Lot Soil	https://doi.org/10.1002/ldr.2342
11	USA	Youngstown (OH)	Ground	Horizontal farming	Open-air	Vacant lots	Split-plot design on the ground of two contiguous vacant urban lots --> two vacant houses were demolished during winter 2010/2016	Roots and tubers	Sweet potatoes	Sweet potatoes (Ipomoea batatas var. “Beauregard”)	Soil-based	Unamended control (CNT)	Mean of 3 replicates, over one year (2012)	0.121951	1	0.121951		Beniston et al. (2016)	Assessing and Managing Soil Quality for Urban Agriculture in a Degraded Vacant Lot Soil	https://doi.org/10.1002/ldr.2342
11	USA	Youngstown (OH)	Ground	Horizontal farming	Open-air	Vacant lots	Split-plot design on the ground of two contiguous vacant urban lots --> two vacant houses were demolished during winter 2010/2017	Roots and tubers	Sweet potatoes	Sweet potatoes (Ipomoea batatas var. “Beauregard”)	Soil-based	Amended with compost (CMP)	Mean of 3 replicates, over one year (2012)	1.79878	1	1.79878		Beniston et al. (2016)	Assessing and Managing Soil Quality for Urban Agriculture in a Degraded Vacant Lot Soil	https://doi.org/10.1002/ldr.2342
11	USA	Youngstown (OH)	Ground	Horizontal farming	Open-air	Vacant lots	Split-plot design on the ground of two contiguous vacant urban lots --> two vacant houses were demolished during winter 2010/2018	Roots and tubers	Sweet potatoes	Sweet potatoes (Ipomoea batatas var. “Beauregard”)	Soil-based	Amended with compost + biochar (CMP+B)	Mean of 3 replicates, over one year (2012)	2.22561	1	2.22561		Beniston et al. (2016)	Assessing and Managing Soil Quality for Urban Agriculture in a Degraded Vacant Lot Soil	https://doi.org/10.1002/ldr.2342
11	USA	Youngstown (OH)	Ground	Horizontal farming	Open-air	Vacant lots	Split-plot design on the ground of two contiguous vacant urban lots --> two vacant houses were demolished during winter 2010/2019	Roots and tubers	Sweet potatoes	Sweet potatoes (Ipomoea batatas var. “Beauregard”)	Soil-based	Amended with compost + intensive cover cropping (CMP + ICC)	Mean of 3 replicates, over one year (2012)	2.86585	1	2.86585		Beniston et al. (2016)	Assessing and Managing Soil Quality for Urban Agriculture in a Degraded Vacant Lot Soil	https://doi.org/10.1002/ldr.2342
11	USA	Youngstown (OH)	Ground	Horizontal farming	Open-air	Vacant lots	Split-plot design on the ground of two contiguous vacant urban lots --> two vacant houses were demolished during winter 2010/2020	Roots and tubers	Sweet potatoes	Sweet potatoes (Ipomoea batatas var. “Beauregard”)	Soil-based	In ground (GR)	Mean of 3 replicates, over one year (2012)	1.15854	1	1.15854		Beniston et al. (2016)	Assessing and Managing Soil Quality for Urban Agriculture in a Degraded Vacant Lot Soil	https://doi.org/10.1002/ldr.2342
11	USA	Youngstown (OH)	Ground	Horizontal farming	Open-air	Vacant lots	Split-plot design on the ground of two contiguous vacant urban lots --> two vacant houses were demolished during winter 2010/2021	Roots and tubers	Sweet potatoes	Sweet potatoes (Ipomoea batatas var. “Beauregard”)	Soil-based	Raised beds (RB)	Mean of 3 replicates, over one year (2012)	2.34756	1	2.34756		Beniston et al. (2016)	Assessing and Managing Soil Quality for Urban Agriculture in a Degraded Vacant Lot Soil	https://doi.org/10.1002/ldr.2342
12	UK	Brighton and Hove	Green space	Horizontal farming	Open-air	Allotment/private garden/community garden	A mix of allotments and private gardens --> yields results (n = 160 harvests in total, from 33 citizen scientists) not separated by growing space.	Vegetables primary	Peas	Legumes (Broad beans, runner beans)	Soil-based	Citizen science collection of own grown crop data.	Mean of 20 replicates, over two years (2017-2018)	1.73	1	1.73		Nicholls et al. (2020)	The contribution of small-scale food production in urban areas to the sustainable development goals: a review and case study	https://doi.org/10.1007/s11625-020-00792-z
12	UK	Brighton and Hove	Green space	Horizontal farming	Open-air	Allotment/private garden/community garden	A mix of allotments and private gardens --> yields results (n = 160 harvests in total, from 33 citizen scientists) not separated by growing space.	Vegetables primary	Beans	Legumes (Broad beans, runner beans)	Soil-based	Citizen science collection of own grown crop data.	Mean of 20 replicates, over two years (2017-2018)	1.73	1	1.73		Nicholls et al. (2020)	The contribution of small-scale food production in urban areas to the sustainable development goals: a review and case study	https://doi.org/10.1007/s11625-020-00792-z
12	UK	Brighton and Hove	Green space	Horizontal farming	Open-air	Allotment/private garden/community garden	A mix of allotments and private gardens --> yields results (n = 160 harvests in total, from 33 citizen scientists) not separated by growing space.	Vegetables primary	Pumpkins, squash and gourds	Cucurbits (Squash, pumpkin, cucumber, melon)	Soil-based	Citizen science collection of own grown crop data.	Mean of 31 replicates, over two years (2017-2018)	0.86	1	0.86		Nicholls et al. (2020)	The contribution of small-scale food production in urban areas to the sustainable development goals: a review and case study	https://doi.org/10.1007/s11625-020-00792-z
12	UK	Brighton and Hove	Green space	Horizontal farming	Open-air	Allotment/private garden/community garden	A mix of allotments and private gardens --> yields results (n = 160 harvests in total, from 33 citizen scientists) not separated by growing space.	Vegetables primary	Cucumbers and gherkins	Cucurbits (Squash, pumpkin, cucumber, melon)	Soil-based	Citizen science collection of own grown crop data.	Mean of 31 replicates, over two years (2017-2018)	0.86	1	0.86		Nicholls et al. (2020)	The contribution of small-scale food production in urban areas to the sustainable development goals: a review and case study	https://doi.org/10.1007/s11625-020-00792-z
12	UK	Brighton and Hove	Green space	Horizontal farming	Open-air	Allotment/private garden/community garden	A mix of allotments and private gardens --> yields results (n = 160 harvests in total, from 33 citizen scientists) not separated by growing space.	Fruit primary	Melons, other (including cantaloupes)	Cucurbits (Squash, pumpkin, cucumber, melon)	Soil-based	Citizen science collection of own grown crop data.	Mean of 31 replicates, over two years (2017-2018)	0.86	1	0.86		Nicholls et al. (2020)	The contribution of small-scale food production in urban areas to the sustainable development goals: a review and case study	https://doi.org/10.1007/s11625-020-00792-z
12	UK	Brighton and Hove	Green space	Horizontal farming	Open-air	Allotment/private garden/community garden	A mix of allotments and private gardens --> yields results (n = 160 harvests in total, from 33 citizen scientists) not separated by growing space.	Vegetables primary	Chillies and peppers	Capsicum (Chilli pepper, bell pepper)	Soil-based	Citizen science collection of own grown crop data.	Mean of 10 replicates, over two years (2017-2018)	0.02	1	0.02		Nicholls et al. (2020)	The contribution of small-scale food production in urban areas to the sustainable development goals: a review and case study	https://doi.org/10.1007/s11625-020-00792-z
12	UK	Brighton and Hove	Green space	Horizontal farming	Open-air	Allotment/private garden/community garden	A mix of allotments and private gardens --> yields results (n = 160 harvests in total, from 33 citizen scientists) not separated by growing space.	Fruit primary	Berries nes	Soft fruits (Berries, currants)	Soil-based	Citizen science collection of own grown crop data.	Mean of 68 replicates, over two years (2017-2018)	0.21	1	0.21		Nicholls et al. (2020)	The contribution of small-scale food production in urban areas to the sustainable development goals: a review and case study	https://doi.org/10.1007/s11625-020-00792-z
12	UK	Brighton and Hove	Green space	Horizontal farming	Open-air	Allotment/private garden/community garden	A mix of allotments and private gardens --> yields results (n = 160 harvests in total, from 33 citizen scientists) not separated by growing space.	Fruit primary	Currants	Soft fruits (Berries, currants)	Soil-based	Citizen science collection of own grown crop data.	Mean of 68 replicates, over two years (2017-2018)	0.21	1	0.21		Nicholls et al. (2020)	The contribution of small-scale food production in urban areas to the sustainable development goals: a review and case study	https://doi.org/10.1007/s11625-020-00792-z
12	UK	Brighton and Hove	Green space	Horizontal farming	Open-air	Allotment/private garden/community garden	A mix of allotments and private gardens --> yields results (n = 160 harvests in total, from 33 citizen scientists) not separated by growing space.	Fruit primary	Apples	Top fruits (Apples, pears, plums)	Soil-based	Citizen science collection of own grown crop data.	Mean of 18 replicates, over two years (2017-2018)	0.21	1	0.21		Nicholls et al. (2020)	The contribution of small-scale food production in urban areas to the sustainable development goals: a review and case study	https://doi.org/10.1007/s11625-020-00792-z
12	UK	Brighton and Hove	Green space	Horizontal farming	Open-air	Allotment/private garden/community garden	A mix of allotments and private gardens --> yields results (n = 160 harvests in total, from 33 citizen scientists) not separated by growing space.	Fruit primary	Pears	Top fruits (Apples, pears, plums)	Soil-based	Citizen science collection of own grown crop data.	Mean of 18 replicates, over two years (2017-2018)	0.21	1	0.21		Nicholls et al. (2020)	The contribution of small-scale food production in urban areas to the sustainable development goals: a review and case study	https://doi.org/10.1007/s11625-020-00792-z
12	UK	Brighton and Hove	Green space	Horizontal farming	Open-air	Allotment/private garden/community garden	A mix of allotments and private gardens --> yields results (n = 160 harvests in total, from 33 citizen scientists) not separated by growing space.	Fruit primary	Plums and sloes	Top fruits (Apples, pears, plums)	Soil-based	Citizen science collection of own grown crop data.	Mean of 18 replicates, over two years (2017-2018)	0.21	1	0.21		Nicholls et al. (2020)	The contribution of small-scale food production in urban areas to the sustainable development goals: a review and case study	https://doi.org/10.1007/s11625-020-00792-z
12	UK	Brighton and Hove	Green space	Horizontal farming	Open-air	Allotment/private garden/community garden	A mix of allotments and private gardens --> yields results (n = 160 harvests in total, from 33 citizen scientists) not separated by growing space.	Vegetables primary	Tomatoes	Tomatoes	Soil-based	Citizen science collection of own grown crop data.	Mean of 13 replicates, over two years (2017-2018)	4.63	1	4.63		Nicholls et al. (2020)	The contribution of small-scale food production in urban areas to the sustainable development goals: a review and case study	https://doi.org/10.1007/s11625-020-00792-z
13	USA	West Kingston (Rhode Island)	Green space	Horizontal farming	Open-air	Research garden/field	University of Rhode Island's Gardner Crops Research Center --> soil = plots were established in 2017 on an Enfield silt loam (coarse–silty over sandy or sandy–skeletal, mixed, active, mesic Typic Dystrudept). The trial employs a randomized complete block design with 4 replicates; each plot measures 6.4 × 15.24 m and is subdivided into 6 growing beds, 0.76 × 15.24 m, separated by a path 0.30 m in …	Vegetables primary	Cabbages and other brassicas	Kale (Brassica oleracea “Toscano”)	Soil-based	Conventional --> synthetic fertilisers and conventional tillage with a rototiller	Mean of 4 replicates, over one year (2017)	4.67	1	4.67		Taylor (2020)	Modeling the Potential Productivity of Urban Agriculture and Its Impacts on Soil Quality Through Experimental Research on Scale-Appropriate Systems	https://doi.org/10.3389/fsufs.2020.00089
13	USA	West Kingston (Rhode Island)	Green space	Horizontal farming	Open-air	Research garden/field	University of Rhode Island's Gardner Crops Research Center --> soil = plots were established in 2017 on an Enfield silt loam (coarse–silty over sandy or sandy–skeletal, mixed, active, mesic Typic Dystrudept). The trial employs a randomized complete block design with 4 replicates; each plot measures 6.4 × 15.24 m and is subdivided into 6 growing beds, 0.76 × 15.24 m, separated by a path 0.30 m in …	Vegetables primary	Cabbages and other brassicas	Kale (Brassica oleracea “Toscano”)	Soil-based	Compost only. Compost application + transition from full to no-tillage	Mean of 4 replicates, over one year (2017)	3.28	1	3.28		Taylor (2020)	Modeling the Potential Productivity of Urban Agriculture and Its Impacts on Soil Quality Through Experimental Research on Scale-Appropriate Systems	https://doi.org/10.3389/fsufs.2020.00089
13	USA	West Kingston (Rhode Island)	Green space	Horizontal farming	Open-air	Research garden/field	University of Rhode Island's Gardner Crops Research Center --> soil = plots were established in 2017 on an Enfield silt loam (coarse–silty over sandy or sandy–skeletal, mixed, active, mesic Typic Dystrudept). The trial employs a randomized complete block design with 4 replicates; each plot measures 6.4 × 15.24 m and is subdivided into 6 growing beds, 0.76 × 15.24 m, separated by a path 0.30 m in …	Vegetables primary	Cabbages and other brassicas	Kale (Brassica oleracea “Toscano”)	Soil-based	Precision organic. OMRI-approved fertilisers + minimum tillage to a depth of 7.6 cm with a rotary power harrow	Mean of 4 replicates, over one year (2017)	4.53	1	4.53		Taylor (2020)	Modeling the Potential Productivity of Urban Agriculture and Its Impacts on Soil Quality Through Experimental Research on Scale-Appropriate Systems	https://doi.org/10.3389/fsufs.2020.00089
13	USA	West Kingston (Rhode Island)	Green space	Horizontal farming	Open-air	Research garden/field	University of Rhode Island's Gardner Crops Research Center --> soil = plots were established in 2017 on an Enfield silt loam (coarse–silty over sandy or sandy–skeletal, mixed, active, mesic Typic Dystrudept). The trial employs a randomized complete block design with 4 replicates; each plot measures 6.4 × 15.24 m and is subdivided into 6 growing beds, 0.76 × 15.24 m, separated by a path 0.30 m in …	Vegetables primary	Cabbages and other brassicas	Kale (Brassica oleracea “Toscano”)	Soil-based	Urban cap-and-fill. Plots covered with a woven geotextile fabric --> on top of this, planting beds created by mix of compost and loam	Mean of 4 replicates, over one year (2017)	4.97	1	4.97		Taylor (2020)	Modeling the Potential Productivity of Urban Agriculture and Its Impacts on Soil Quality Through Experimental Research on Scale-Appropriate Systems	https://doi.org/10.3389/fsufs.2020.00089
13	USA	West Kingston (Rhode Island)	Green space	Horizontal farming	Open-air	Research garden/field	University of Rhode Island's Gardner Crops Research Center --> soil = plots were established in 2017 on an Enfield silt loam (coarse–silty over sandy or sandy–skeletal, mixed, active, mesic Typic Dystrudept). The trial employs a randomized complete block design with 4 replicates; each plot measures 6.4 × 15.24 m and is subdivided into 6 growing beds, 0.76 × 15.24 m, separated by a path 0.30 m in …	Vegetables primary	Cabbages and other brassicas	Kale (Brassica oleracea “Toscano”)	Soil-based	Conventional --> synthetic fertilisers and conventional tillage with a rototiller	Mean of 4 replicates, over one year (2018)	3.34	1	3.34		Taylor (2020)	Modeling the Potential Productivity of Urban Agriculture and Its Impacts on Soil Quality Through Experimental Research on Scale-Appropriate Systems	https://doi.org/10.3389/fsufs.2020.00089
13	USA	West Kingston (Rhode Island)	Green space	Horizontal farming	Open-air	Research garden/field	University of Rhode Island's Gardner Crops Research Center --> soil = plots were established in 2017 on an Enfield silt loam (coarse–silty over sandy or sandy–skeletal, mixed, active, mesic Typic Dystrudept). The trial employs a randomized complete block design with 4 replicates; each plot measures 6.4 × 15.24 m and is subdivided into 6 growing beds, 0.76 × 15.24 m, separated by a path 0.30 m in …	Vegetables primary	Cabbages and other brassicas	Kale (Brassica oleracea “Toscano”)	Soil-based	Compost only. Compost application + transition from full to no-tillage	Mean of 4 replicates, over one year (2018)	2.68	1	2.68		Taylor (2020)	Modeling the Potential Productivity of Urban Agriculture and Its Impacts on Soil Quality Through Experimental Research on Scale-Appropriate Systems	https://doi.org/10.3389/fsufs.2020.00089
13	USA	West Kingston (Rhode Island)	Green space	Horizontal farming	Open-air	Research garden/field	University of Rhode Island's Gardner Crops Research Center --> soil = plots were established in 2017 on an Enfield silt loam (coarse–silty over sandy or sandy–skeletal, mixed, active, mesic Typic Dystrudept). The trial employs a randomized complete block design with 4 replicates; each plot measures 6.4 × 15.24 m and is subdivided into 6 growing beds, 0.76 × 15.24 m, separated by a path 0.30 m in …	Vegetables primary	Cabbages and other brassicas	Kale (Brassica oleracea “Toscano”)	Soil-based	Precision organic. OMRI-approved fertilisers + minimum tillage to a depth of 7.6 cm with a rotary power harrow	Mean of 4 replicates, over one year (2018)	3.09	1	3.09		Taylor (2020)	Modeling the Potential Productivity of Urban Agriculture and Its Impacts on Soil Quality Through Experimental Research on Scale-Appropriate Systems	https://doi.org/10.3389/fsufs.2020.00089
13	USA	West Kingston (Rhode Island)	Green space	Horizontal farming	Open-air	Research garden/field	University of Rhode Island's Gardner Crops Research Center --> soil = plots were established in 2017 on an Enfield silt loam (coarse–silty over sandy or sandy–skeletal, mixed, active, mesic Typic Dystrudept). The trial employs a randomized complete block design with 4 replicates; each plot measures 6.4 × 15.24 m and is subdivided into 6 growing beds, 0.76 × 15.24 m, separated by a path 0.30 m in …	Vegetables primary	Cabbages and other brassicas	Kale (Brassica oleracea “Toscano”)	Soil-based	Urban cap-and-fill. Plots covered with a woven geotextile fabric --> on top of this, planting beds created by mix of compost and loam	Mean of 4 replicates, over one year (2018)	3.24	1	3.24		Taylor (2020)	Modeling the Potential Productivity of Urban Agriculture and Its Impacts on Soil Quality Through Experimental Research on Scale-Appropriate Systems	https://doi.org/10.3389/fsufs.2020.00089
13	USA	West Kingston (Rhode Island)	Green space	Horizontal farming	Open-air	Research garden/field	University of Rhode Island's Gardner Crops Research Center --> soil = plots were established in 2017 on an Enfield silt loam (coarse–silty over sandy or sandy–skeletal, mixed, active, mesic Typic Dystrudept). The trial employs a randomized complete block design with 4 replicates; each plot measures 6.4 × 15.24 m and is subdivided into 6 growing beds, 0.76 × 15.24 m, separated by a path 0.30 m in …	Vegetables primary	Cabbages and other brassicas	Kale (Brassica oleracea “Toscano”)	Soil-based	Conventional --> synthetic fertilisers and conventional tillage with a rototiller	Mean of 4 replicates, over one year (2019)	4.3	1	4.3		Taylor (2020)	Modeling the Potential Productivity of Urban Agriculture and Its Impacts on Soil Quality Through Experimental Research on Scale-Appropriate Systems	https://doi.org/10.3389/fsufs.2020.00089
13	USA	West Kingston (Rhode Island)	Green space	Horizontal farming	Open-air	Research garden/field	University of Rhode Island's Gardner Crops Research Center --> soil = plots were established in 2017 on an Enfield silt loam (coarse–silty over sandy or sandy–skeletal, mixed, active, mesic Typic Dystrudept). The trial employs a randomized complete block design with 4 replicates; each plot measures 6.4 × 15.24 m and is subdivided into 6 growing beds, 0.76 × 15.24 m, separated by a path 0.30 m in …	Vegetables primary	Cabbages and other brassicas	Kale (Brassica oleracea “Toscano”)	Soil-based	Compost only. Compost application + transition from full to no-tillage	Mean of 4 replicates, over one year (2019)	3.66	1	3.66		Taylor (2020)	Modeling the Potential Productivity of Urban Agriculture and Its Impacts on Soil Quality Through Experimental Research on Scale-Appropriate Systems	https://doi.org/10.3389/fsufs.2020.00089
13	USA	West Kingston (Rhode Island)	Green space	Horizontal farming	Open-air	Research garden/field	University of Rhode Island's Gardner Crops Research Center --> soil = plots were established in 2017 on an Enfield silt loam (coarse–silty over sandy or sandy–skeletal, mixed, active, mesic Typic Dystrudept). The trial employs a randomized complete block design with 4 replicates; each plot measures 6.4 × 15.24 m and is subdivided into 6 growing beds, 0.76 × 15.24 m, separated by a path 0.30 m in …	Vegetables primary	Cabbages and other brassicas	Kale (Brassica oleracea “Toscano”)	Soil-based	Precision organic. OMRI-approved fertilisers + minimum tillage to a depth of 7.6 cm with a rotary power harrow	Mean of 4 replicates, over one year (2019)	3.82	1	3.82		Taylor (2020)	Modeling the Potential Productivity of Urban Agriculture and Its Impacts on Soil Quality Through Experimental Research on Scale-Appropriate Systems	https://doi.org/10.3389/fsufs.2020.00089
13	USA	West Kingston (Rhode Island)	Green space	Horizontal farming	Open-air	Research garden/field	University of Rhode Island's Gardner Crops Research Center --> soil = plots were established in 2017 on an Enfield silt loam (coarse–silty over sandy or sandy–skeletal, mixed, active, mesic Typic Dystrudept). The trial employs a randomized complete block design with 4 replicates; each plot measures 6.4 × 15.24 m and is subdivided into 6 growing beds, 0.76 × 15.24 m, separated by a path 0.30 m in …	Vegetables primary	Cabbages and other brassicas	Kale (Brassica oleracea “Toscano”)	Soil-based	Urban cap-and-fill. Plots covered with a woven geotextile fabric --> on top of this, planting beds created by mix of compost and loam	Mean of 4 replicates, over one year (2019)	3.82	1	3.82		Taylor (2020)	Modeling the Potential Productivity of Urban Agriculture and Its Impacts on Soil Quality Through Experimental Research on Scale-Appropriate Systems	https://doi.org/10.3389/fsufs.2020.00089
13	USA	West Kingston (Rhode Island)	Green space	Horizontal farming	Open-air	Research garden/field	University of Rhode Island's Gardner Crops Research Center --> soil = plots were established in 2017 on an Enfield silt loam (coarse–silty over sandy or sandy–skeletal, mixed, active, mesic Typic Dystrudept). The trial employs a randomized complete block design with 4 replicates; each plot measures 6.4 × 15.24 m and is subdivided into 6 growing beds, 0.76 × 15.24 m, separated by a path 0.30 m in …	Vegetables primary	Pumpkins, squash and gourds	Courgettes (Cucurbita pepo “Raven”)	Soil-based	Conventional --> synthetic fertilisers and conventional tillage with a rototiller	Mean of 4 replicates, over one year (2017)	2.58	1	2.58		Taylor (2020)	Modeling the Potential Productivity of Urban Agriculture and Its Impacts on Soil Quality Through Experimental Research on Scale-Appropriate Systems	https://doi.org/10.3389/fsufs.2020.00089
13	USA	West Kingston (Rhode Island)	Green space	Horizontal farming	Open-air	Research garden/field	University of Rhode Island's Gardner Crops Research Center --> soil = plots were established in 2017 on an Enfield silt loam (coarse–silty over sandy or sandy–skeletal, mixed, active, mesic Typic Dystrudept). The trial employs a randomized complete block design with 4 replicates; each plot measures 6.4 × 15.24 m and is subdivided into 6 growing beds, 0.76 × 15.24 m, separated by a path 0.30 m in …	Vegetables primary	Pumpkins, squash and gourds	Courgettes (Cucurbita pepo “Raven”)	Soil-based	Compost only. Compost application + transition from full to no-tillage	Mean of 4 replicates, over one year (2017)	2.31	1	2.31		Taylor (2020)	Modeling the Potential Productivity of Urban Agriculture and Its Impacts on Soil Quality Through Experimental Research on Scale-Appropriate Systems	https://doi.org/10.3389/fsufs.2020.00089
13	USA	West Kingston (Rhode Island)	Green space	Horizontal farming	Open-air	Research garden/field	University of Rhode Island's Gardner Crops Research Center --> soil = plots were established in 2017 on an Enfield silt loam (coarse–silty over sandy or sandy–skeletal, mixed, active, mesic Typic Dystrudept). The trial employs a randomized complete block design with 4 replicates; each plot measures 6.4 × 15.24 m and is subdivided into 6 growing beds, 0.76 × 15.24 m, separated by a path 0.30 m in …	Vegetables primary	Pumpkins, squash and gourds	Courgettes (Cucurbita pepo “Raven”)	Soil-based	Precision organic. OMRI-approved fertilisers + minimum tillage to a depth of 7.6 cm with a rotary power harrow	Mean of 4 replicates, over one year (2017)	2.61	1	2.61		Taylor (2020)	Modeling the Potential Productivity of Urban Agriculture and Its Impacts on Soil Quality Through Experimental Research on Scale-Appropriate Systems	https://doi.org/10.3389/fsufs.2020.00089
13	USA	West Kingston (Rhode Island)	Green space	Horizontal farming	Open-air	Research garden/field	University of Rhode Island's Gardner Crops Research Center --> soil = plots were established in 2017 on an Enfield silt loam (coarse–silty over sandy or sandy–skeletal, mixed, active, mesic Typic Dystrudept). The trial employs a randomized complete block design with 4 replicates; each plot measures 6.4 × 15.24 m and is subdivided into 6 growing beds, 0.76 × 15.24 m, separated by a path 0.30 m in …	Vegetables primary	Pumpkins, squash and gourds	Courgettes (Cucurbita pepo “Raven”)	Soil-based	Urban cap-and-fill. Plots covered with a woven geotextile fabric --> on top of this, planting beds created by mix of compost and loam	Mean of 4 replicates, over one year (2017)	1.76	1	1.76		Taylor (2020)	Modeling the Potential Productivity of Urban Agriculture and Its Impacts on Soil Quality Through Experimental Research on Scale-Appropriate Systems	https://doi.org/10.3389/fsufs.2020.00089
13	USA	West Kingston (Rhode Island)	Green space	Horizontal farming	Open-air	Research garden/field	University of Rhode Island's Gardner Crops Research Center --> soil = plots were established in 2017 on an Enfield silt loam (coarse–silty over sandy or sandy–skeletal, mixed, active, mesic Typic Dystrudept). The trial employs a randomized complete block design with 4 replicates; each plot measures 6.4 × 15.24 m and is subdivided into 6 growing beds, 0.76 × 15.24 m, separated by a path 0.30 m in …	Vegetables primary	Pumpkins, squash and gourds	Courgettes (Cucurbita pepo “Raven”)	Soil-based	Conventional --> synthetic fertilisers and conventional tillage with a rototiller	Mean of 4 replicates, over one year (2018)	3.26	1	3.26		Taylor (2020)	Modeling the Potential Productivity of Urban Agriculture and Its Impacts on Soil Quality Through Experimental Research on Scale-Appropriate Systems	https://doi.org/10.3389/fsufs.2020.00089
13	USA	West Kingston (Rhode Island)	Green space	Horizontal farming	Open-air	Research garden/field	University of Rhode Island's Gardner Crops Research Center --> soil = plots were established in 2017 on an Enfield silt loam (coarse–silty over sandy or sandy–skeletal, mixed, active, mesic Typic Dystrudept). The trial employs a randomized complete block design with 4 replicates; each plot measures 6.4 × 15.24 m and is subdivided into 6 growing beds, 0.76 × 15.24 m, separated by a path 0.30 m in …	Vegetables primary	Pumpkins, squash and gourds	Courgettes (Cucurbita pepo “Raven”)	Soil-based	Compost only. Compost application + transition from full to no-tillage	Mean of 4 replicates, over one year (2018)	2.3	1	2.3		Taylor (2020)	Modeling the Potential Productivity of Urban Agriculture and Its Impacts on Soil Quality Through Experimental Research on Scale-Appropriate Systems	https://doi.org/10.3389/fsufs.2020.00089
13	USA	West Kingston (Rhode Island)	Green space	Horizontal farming	Open-air	Research garden/field	University of Rhode Island's Gardner Crops Research Center --> soil = plots were established in 2017 on an Enfield silt loam (coarse–silty over sandy or sandy–skeletal, mixed, active, mesic Typic Dystrudept). The trial employs a randomized complete block design with 4 replicates; each plot measures 6.4 × 15.24 m and is subdivided into 6 growing beds, 0.76 × 15.24 m, separated by a path 0.30 m in …	Vegetables primary	Pumpkins, squash and gourds	Courgettes (Cucurbita pepo “Raven”)	Soil-based	Precision organic. OMRI-approved fertilisers + minimum tillage to a depth of 7.6 cm with a rotary power harrow	Mean of 4 replicates, over one year (2018)	2.95	1	2.95		Taylor (2020)	Modeling the Potential Productivity of Urban Agriculture and Its Impacts on Soil Quality Through Experimental Research on Scale-Appropriate Systems	https://doi.org/10.3389/fsufs.2020.00089
13	USA	West Kingston (Rhode Island)	Green space	Horizontal farming	Open-air	Research garden/field	University of Rhode Island's Gardner Crops Research Center --> soil = plots were established in 2017 on an Enfield silt loam (coarse–silty over sandy or sandy–skeletal, mixed, active, mesic Typic Dystrudept). The trial employs a randomized complete block design with 4 replicates; each plot measures 6.4 × 15.24 m and is subdivided into 6 growing beds, 0.76 × 15.24 m, separated by a path 0.30 m in …	Vegetables primary	Pumpkins, squash and gourds	Courgettes (Cucurbita pepo “Raven”)	Soil-based	Urban cap-and-fill. Plots covered with a woven geotextile fabric --> on top of this, planting beds created by mix of compost and loam	Mean of 4 replicates, over one year (2018)	3.03	1	3.03		Taylor (2020)	Modeling the Potential Productivity of Urban Agriculture and Its Impacts on Soil Quality Through Experimental Research on Scale-Appropriate Systems	https://doi.org/10.3389/fsufs.2020.00089
13	USA	West Kingston (Rhode Island)	Green space	Horizontal farming	Open-air	Research garden/field	University of Rhode Island's Gardner Crops Research Center --> soil = plots were established in 2017 on an Enfield silt loam (coarse–silty over sandy or sandy–skeletal, mixed, active, mesic Typic Dystrudept). The trial employs a randomized complete block design with 4 replicates; each plot measures 6.4 × 15.24 m and is subdivided into 6 growing beds, 0.76 × 15.24 m, separated by a path 0.30 m in …	Vegetables primary	Pumpkins, squash and gourds	Courgettes (Cucurbita pepo “Raven”)	Soil-based	Conventional --> synthetic fertilisers and conventional tillage with a rototiller	Mean of 4 replicates, over one year (2019)	2.56	1	2.56		Taylor (2020)	Modeling the Potential Productivity of Urban Agriculture and Its Impacts on Soil Quality Through Experimental Research on Scale-Appropriate Systems	https://doi.org/10.3389/fsufs.2020.00089
13	USA	West Kingston (Rhode Island)	Green space	Horizontal farming	Open-air	Research garden/field	University of Rhode Island's Gardner Crops Research Center --> soil = plots were established in 2017 on an Enfield silt loam (coarse–silty over sandy or sandy–skeletal, mixed, active, mesic Typic Dystrudept). The trial employs a randomized complete block design with 4 replicates; each plot measures 6.4 × 15.24 m and is subdivided into 6 growing beds, 0.76 × 15.24 m, separated by a path 0.30 m in …	Vegetables primary	Pumpkins, squash and gourds	Courgettes (Cucurbita pepo “Raven”)	Soil-based	Compost only. Compost application + transition from full to no-tillage	Mean of 4 replicates, over one year (2019)	1.14	1	1.14		Taylor (2020)	Modeling the Potential Productivity of Urban Agriculture and Its Impacts on Soil Quality Through Experimental Research on Scale-Appropriate Systems	https://doi.org/10.3389/fsufs.2020.00089
13	USA	West Kingston (Rhode Island)	Green space	Horizontal farming	Open-air	Research garden/field	University of Rhode Island's Gardner Crops Research Center --> soil = plots were established in 2017 on an Enfield silt loam (coarse–silty over sandy or sandy–skeletal, mixed, active, mesic Typic Dystrudept). The trial employs a randomized complete block design with 4 replicates; each plot measures 6.4 × 15.24 m and is subdivided into 6 growing beds, 0.76 × 15.24 m, separated by a path 0.30 m in …	Vegetables primary	Pumpkins, squash and gourds	Courgettes (Cucurbita pepo “Raven”)	Soil-based	Precision organic. OMRI-approved fertilisers + minimum tillage to a depth of 7.6 cm with a rotary power harrow	Mean of 4 replicates, over one year (2019)	2.02	1	2.02		Taylor (2020)	Modeling the Potential Productivity of Urban Agriculture and Its Impacts on Soil Quality Through Experimental Research on Scale-Appropriate Systems	https://doi.org/10.3389/fsufs.2020.00089
13	USA	West Kingston (Rhode Island)	Green space	Horizontal farming	Open-air	Research garden/field	University of Rhode Island's Gardner Crops Research Center --> soil = plots were established in 2017 on an Enfield silt loam (coarse–silty over sandy or sandy–skeletal, mixed, active, mesic Typic Dystrudept). The trial employs a randomized complete block design with 4 replicates; each plot measures 6.4 × 15.24 m and is subdivided into 6 growing beds, 0.76 × 15.24 m, separated by a path 0.30 m in …	Vegetables primary	Pumpkins, squash and gourds	Courgettes (Cucurbita pepo “Raven”)	Soil-based	Urban cap-and-fill. Plots covered with a woven geotextile fabric --> on top of this, planting beds created by mix of compost and loam	Mean of 4 replicates, over one year (2019)	0.85	1	0.85		Taylor (2020)	Modeling the Potential Productivity of Urban Agriculture and Its Impacts on Soil Quality Through Experimental Research on Scale-Appropriate Systems	https://doi.org/10.3389/fsufs.2020.00089
13	USA	West Kingston (Rhode Island)	Green space	Horizontal farming	Open-air	Research garden/field	University of Rhode Island's Gardner Crops Research Center --> soil = plots were established in 2017 on an Enfield silt loam (coarse–silty over sandy or sandy–skeletal, mixed, active, mesic Typic Dystrudept). The trial employs a randomized complete block design with 4 replicates; each plot measures 6.4 × 15.24 m and is subdivided into 6 growing beds, 0.76 × 15.24 m, separated by a path 0.30 m in …	Vegetables primary	Aubergines	Aubergine (Solanum melongena “Orient Express”)	Soil-based	Conventional --> synthetic fertilisers and conventional tillage with a rototiller	Mean of 4 replicates, over one year (2017)	1.12	1	1.12		Taylor (2020)	Modeling the Potential Productivity of Urban Agriculture and Its Impacts on Soil Quality Through Experimental Research on Scale-Appropriate Systems	https://doi.org/10.3389/fsufs.2020.00089
13	USA	West Kingston (Rhode Island)	Green space	Horizontal farming	Open-air	Research garden/field	University of Rhode Island's Gardner Crops Research Center --> soil = plots were established in 2017 on an Enfield silt loam (coarse–silty over sandy or sandy–skeletal, mixed, active, mesic Typic Dystrudept). The trial employs a randomized complete block design with 4 replicates; each plot measures 6.4 × 15.24 m and is subdivided into 6 growing beds, 0.76 × 15.24 m, separated by a path 0.30 m in …	Vegetables primary	Aubergines	Aubergine (Solanum melongena “Orient Express”)	Soil-based	Compost only. Compost application + transition from full to no-tillage	Mean of 4 replicates, over one year (2017)	0.71	1	0.71		Taylor (2020)	Modeling the Potential Productivity of Urban Agriculture and Its Impacts on Soil Quality Through Experimental Research on Scale-Appropriate Systems	https://doi.org/10.3389/fsufs.2020.00089
13	USA	West Kingston (Rhode Island)	Green space	Horizontal farming	Open-air	Research garden/field	University of Rhode Island's Gardner Crops Research Center --> soil = plots were established in 2017 on an Enfield silt loam (coarse–silty over sandy or sandy–skeletal, mixed, active, mesic Typic Dystrudept). The trial employs a randomized complete block design with 4 replicates; each plot measures 6.4 × 15.24 m and is subdivided into 6 growing beds, 0.76 × 15.24 m, separated by a path 0.30 m in …	Vegetables primary	Aubergines	Aubergine (Solanum melongena “Orient Express”)	Soil-based	Precision organic. OMRI-approved fertilisers + minimum tillage to a depth of 7.6 cm with a rotary power harrow	Mean of 4 replicates, over one year (2017)	1.2	1	1.2		Taylor (2020)	Modeling the Potential Productivity of Urban Agriculture and Its Impacts on Soil Quality Through Experimental Research on Scale-Appropriate Systems	https://doi.org/10.3389/fsufs.2020.00089
13	USA	West Kingston (Rhode Island)	Green space	Horizontal farming	Open-air	Research garden/field	University of Rhode Island's Gardner Crops Research Center --> soil = plots were established in 2017 on an Enfield silt loam (coarse–silty over sandy or sandy–skeletal, mixed, active, mesic Typic Dystrudept). The trial employs a randomized complete block design with 4 replicates; each plot measures 6.4 × 15.24 m and is subdivided into 6 growing beds, 0.76 × 15.24 m, separated by a path 0.30 m in …	Vegetables primary	Aubergines	Aubergine (Solanum melongena “Orient Express”)	Soil-based	Urban cap-and-fill. Plots covered with a woven geotextile fabric --> on top of this, planting beds created by mix of compost and loam	Mean of 4 replicates, over one year (2017)	0.44	1	0.44		Taylor (2020)	Modeling the Potential Productivity of Urban Agriculture and Its Impacts on Soil Quality Through Experimental Research on Scale-Appropriate Systems	https://doi.org/10.3389/fsufs.2020.00089
13	USA	West Kingston (Rhode Island)	Green space	Horizontal farming	Open-air	Research garden/field	University of Rhode Island's Gardner Crops Research Center --> soil = plots were established in 2017 on an Enfield silt loam (coarse–silty over sandy or sandy–skeletal, mixed, active, mesic Typic Dystrudept). The trial employs a randomized complete block design with 4 replicates; each plot measures 6.4 × 15.24 m and is subdivided into 6 growing beds, 0.76 × 15.24 m, separated by a path 0.30 m in …	Vegetables primary	Aubergines	Aubergine (Solanum melongena “Orient Express”)	Soil-based	Conventional --> synthetic fertilisers and conventional tillage with a rototiller	Mean of 4 replicates, over one year (2018)	2.15	1	2.15		Taylor (2020)	Modeling the Potential Productivity of Urban Agriculture and Its Impacts on Soil Quality Through Experimental Research on Scale-Appropriate Systems	https://doi.org/10.3389/fsufs.2020.00089
13	USA	West Kingston (Rhode Island)	Green space	Horizontal farming	Open-air	Research garden/field	University of Rhode Island's Gardner Crops Research Center --> soil = plots were established in 2017 on an Enfield silt loam (coarse–silty over sandy or sandy–skeletal, mixed, active, mesic Typic Dystrudept). The trial employs a randomized complete block design with 4 replicates; each plot measures 6.4 × 15.24 m and is subdivided into 6 growing beds, 0.76 × 15.24 m, separated by a path 0.30 m in …	Vegetables primary	Aubergines	Aubergine (Solanum melongena “Orient Express”)	Soil-based	Compost only. Compost application + transition from full to no-tillage	Mean of 4 replicates, over one year (2018)	0.67	1	0.67		Taylor (2020)	Modeling the Potential Productivity of Urban Agriculture and Its Impacts on Soil Quality Through Experimental Research on Scale-Appropriate Systems	https://doi.org/10.3389/fsufs.2020.00089
13	USA	West Kingston (Rhode Island)	Green space	Horizontal farming	Open-air	Research garden/field	University of Rhode Island's Gardner Crops Research Center --> soil = plots were established in 2017 on an Enfield silt loam (coarse–silty over sandy or sandy–skeletal, mixed, active, mesic Typic Dystrudept). The trial employs a randomized complete block design with 4 replicates; each plot measures 6.4 × 15.24 m and is subdivided into 6 growing beds, 0.76 × 15.24 m, separated by a path 0.30 m in …	Vegetables primary	Aubergines	Aubergine (Solanum melongena “Orient Express”)	Soil-based	Precision organic. OMRI-approved fertilisers + minimum tillage to a depth of 7.6 cm with a rotary power harrow	Mean of 4 replicates, over one year (2018)	1.71	1	1.71		Taylor (2020)	Modeling the Potential Productivity of Urban Agriculture and Its Impacts on Soil Quality Through Experimental Research on Scale-Appropriate Systems	https://doi.org/10.3389/fsufs.2020.00089
13	USA	West Kingston (Rhode Island)	Green space	Horizontal farming	Open-air	Research garden/field	University of Rhode Island's Gardner Crops Research Center --> soil = plots were established in 2017 on an Enfield silt loam (coarse–silty over sandy or sandy–skeletal, mixed, active, mesic Typic Dystrudept). The trial employs a randomized complete block design with 4 replicates; each plot measures 6.4 × 15.24 m and is subdivided into 6 growing beds, 0.76 × 15.24 m, separated by a path 0.30 m in …	Vegetables primary	Aubergines	Aubergine (Solanum melongena “Orient Express”)	Soil-based	Urban cap-and-fill. Plots covered with a woven geotextile fabric --> on top of this, planting beds created by mix of compost and loam	Mean of 4 replicates, over one year (2018)	1.63	1	1.63		Taylor (2020)	Modeling the Potential Productivity of Urban Agriculture and Its Impacts on Soil Quality Through Experimental Research on Scale-Appropriate Systems	https://doi.org/10.3389/fsufs.2020.00089
13	USA	West Kingston (Rhode Island)	Green space	Horizontal farming	Open-air	Research garden/field	University of Rhode Island's Gardner Crops Research Center --> soil = plots were established in 2017 on an Enfield silt loam (coarse–silty over sandy or sandy–skeletal, mixed, active, mesic Typic Dystrudept). The trial employs a randomized complete block design with 4 replicates; each plot measures 6.4 × 15.24 m and is subdivided into 6 growing beds, 0.76 × 15.24 m, separated by a path 0.30 m in …	Vegetables primary	Aubergines	Aubergine (Solanum melongena “Orient Express”)	Soil-based	Conventional --> synthetic fertilisers and conventional tillage with a rototiller	Mean of 4 replicates, over one year (2019)	4.96	1	4.96		Taylor (2020)	Modeling the Potential Productivity of Urban Agriculture and Its Impacts on Soil Quality Through Experimental Research on Scale-Appropriate Systems	https://doi.org/10.3389/fsufs.2020.00089
13	USA	West Kingston (Rhode Island)	Green space	Horizontal farming	Open-air	Research garden/field	University of Rhode Island's Gardner Crops Research Center --> soil = plots were established in 2017 on an Enfield silt loam (coarse–silty over sandy or sandy–skeletal, mixed, active, mesic Typic Dystrudept). The trial employs a randomized complete block design with 4 replicates; each plot measures 6.4 × 15.24 m and is subdivided into 6 growing beds, 0.76 × 15.24 m, separated by a path 0.30 m in …	Vegetables primary	Aubergines	Aubergine (Solanum melongena “Orient Express”)	Soil-based	Compost only. Compost application + transition from full to no-tillage	Mean of 4 replicates, over one year (2019)	1.98	1	1.98		Taylor (2020)	Modeling the Potential Productivity of Urban Agriculture and Its Impacts on Soil Quality Through Experimental Research on Scale-Appropriate Systems	https://doi.org/10.3389/fsufs.2020.00089
13	USA	West Kingston (Rhode Island)	Green space	Horizontal farming	Open-air	Research garden/field	University of Rhode Island's Gardner Crops Research Center --> soil = plots were established in 2017 on an Enfield silt loam (coarse–silty over sandy or sandy–skeletal, mixed, active, mesic Typic Dystrudept). The trial employs a randomized complete block design with 4 replicates; each plot measures 6.4 × 15.24 m and is subdivided into 6 growing beds, 0.76 × 15.24 m, separated by a path 0.30 m in …	Vegetables primary	Aubergines	Aubergine (Solanum melongena “Orient Express”)	Soil-based	Precision organic. OMRI-approved fertilisers + minimum tillage to a depth of 7.6 cm with a rotary power harrow	Mean of 4 replicates, over one year (2019)	3.11	1	3.11		Taylor (2020)	Modeling the Potential Productivity of Urban Agriculture and Its Impacts on Soil Quality Through Experimental Research on Scale-Appropriate Systems	https://doi.org/10.3389/fsufs.2020.00089
13	USA	West Kingston (Rhode Island)	Green space	Horizontal farming	Open-air	Research garden/field	University of Rhode Island's Gardner Crops Research Center --> soil = plots were established in 2017 on an Enfield silt loam (coarse–silty over sandy or sandy–skeletal, mixed, active, mesic Typic Dystrudept). The trial employs a randomized complete block design with 4 replicates; each plot measures 6.4 × 15.24 m and is subdivided into 6 growing beds, 0.76 × 15.24 m, separated by a path 0.30 m in …	Vegetables primary	Aubergines	Aubergine (Solanum melongena “Orient Express”)	Soil-based	Urban cap-and-fill. Plots covered with a woven geotextile fabric --> on top of this, planting beds created by mix of compost and loam	Mean of 4 replicates, over one year (2019)	3.47	1	3.47		Taylor (2020)	Modeling the Potential Productivity of Urban Agriculture and Its Impacts on Soil Quality Through Experimental Research on Scale-Appropriate Systems	https://doi.org/10.3389/fsufs.2020.00089
13	USA	West Kingston (Rhode Island)	Green space	Horizontal farming	Open-air	Research garden/field	University of Rhode Island's Gardner Crops Research Center --> soil = plots were established in 2017 on an Enfield silt loam (coarse–silty over sandy or sandy–skeletal, mixed, active, mesic Typic Dystrudept). The trial employs a randomized complete block design with 4 replicates; each plot measures 6.4 × 15.24 m and is subdivided into 6 growing beds, 0.76 × 15.24 m, separated by a path 0.30 m in …	Vegetables primary	Vegetables, fresh nes	Chard (Beta vulgaris subsp. vulgaris “Bright Lights”)	Soil-based	Conventional --> synthetic fertilisers and conventional tillage with a rototiller	Mean of 4 replicates, over one year (2017)	4	1	4		Taylor (2020)	Modeling the Potential Productivity of Urban Agriculture and Its Impacts on Soil Quality Through Experimental Research on Scale-Appropriate Systems	https://doi.org/10.3389/fsufs.2020.00089
13	USA	West Kingston (Rhode Island)	Green space	Horizontal farming	Open-air	Research garden/field	University of Rhode Island's Gardner Crops Research Center --> soil = plots were established in 2017 on an Enfield silt loam (coarse–silty over sandy or sandy–skeletal, mixed, active, mesic Typic Dystrudept). The trial employs a randomized complete block design with 4 replicates; each plot measures 6.4 × 15.24 m and is subdivided into 6 growing beds, 0.76 × 15.24 m, separated by a path 0.30 m in …	Vegetables primary	Vegetables, fresh nes	Chard (Beta vulgaris subsp. vulgaris “Bright Lights”)	Soil-based	Compost only. Compost application + transition from full to no-tillage	Mean of 4 replicates, over one year (2017)	2.38	1	2.38		Taylor (2020)	Modeling the Potential Productivity of Urban Agriculture and Its Impacts on Soil Quality Through Experimental Research on Scale-Appropriate Systems	https://doi.org/10.3389/fsufs.2020.00089
13	USA	West Kingston (Rhode Island)	Green space	Horizontal farming	Open-air	Research garden/field	University of Rhode Island's Gardner Crops Research Center --> soil = plots were established in 2017 on an Enfield silt loam (coarse–silty over sandy or sandy–skeletal, mixed, active, mesic Typic Dystrudept). The trial employs a randomized complete block design with 4 replicates; each plot measures 6.4 × 15.24 m and is subdivided into 6 growing beds, 0.76 × 15.24 m, separated by a path 0.30 m in …	Vegetables primary	Vegetables, fresh nes	Chard (Beta vulgaris subsp. vulgaris “Bright Lights”)	Soil-based	Precision organic. OMRI-approved fertilisers + minimum tillage to a depth of 7.6 cm with a rotary power harrow	Mean of 4 replicates, over one year (2017)	3.27	1	3.27		Taylor (2020)	Modeling the Potential Productivity of Urban Agriculture and Its Impacts on Soil Quality Through Experimental Research on Scale-Appropriate Systems	https://doi.org/10.3389/fsufs.2020.00089
13	USA	West Kingston (Rhode Island)	Green space	Horizontal farming	Open-air	Research garden/field	University of Rhode Island's Gardner Crops Research Center --> soil = plots were established in 2017 on an Enfield silt loam (coarse–silty over sandy or sandy–skeletal, mixed, active, mesic Typic Dystrudept). The trial employs a randomized complete block design with 4 replicates; each plot measures 6.4 × 15.24 m and is subdivided into 6 growing beds, 0.76 × 15.24 m, separated by a path 0.30 m in …	Vegetables primary	Vegetables, fresh nes	Chard (Beta vulgaris subsp. vulgaris “Bright Lights”)	Soil-based	Urban cap-and-fill. Plots covered with a woven geotextile fabric --> on top of this, planting beds created by mix of compost and loam	Mean of 4 replicates, over one year (2017)	5.35	1	5.35		Taylor (2020)	Modeling the Potential Productivity of Urban Agriculture and Its Impacts on Soil Quality Through Experimental Research on Scale-Appropriate Systems	https://doi.org/10.3389/fsufs.2020.00089
13	USA	West Kingston (Rhode Island)	Green space	Horizontal farming	Open-air	Research garden/field	University of Rhode Island's Gardner Crops Research Center --> soil = plots were established in 2017 on an Enfield silt loam (coarse–silty over sandy or sandy–skeletal, mixed, active, mesic Typic Dystrudept). The trial employs a randomized complete block design with 4 replicates; each plot measures 6.4 × 15.24 m and is subdivided into 6 growing beds, 0.76 × 15.24 m, separated by a path 0.30 m in …	Vegetables primary	Vegetables, fresh nes	Chard (Beta vulgaris subsp. vulgaris “Bright Lights”)	Soil-based	Conventional --> synthetic fertilisers and conventional tillage with a rototiller	Mean of 4 replicates, over one year (2018)	3.3	1	3.3		Taylor (2020)	Modeling the Potential Productivity of Urban Agriculture and Its Impacts on Soil Quality Through Experimental Research on Scale-Appropriate Systems	https://doi.org/10.3389/fsufs.2020.00089
13	USA	West Kingston (Rhode Island)	Green space	Horizontal farming	Open-air	Research garden/field	University of Rhode Island's Gardner Crops Research Center --> soil = plots were established in 2017 on an Enfield silt loam (coarse–silty over sandy or sandy–skeletal, mixed, active, mesic Typic Dystrudept). The trial employs a randomized complete block design with 4 replicates; each plot measures 6.4 × 15.24 m and is subdivided into 6 growing beds, 0.76 × 15.24 m, separated by a path 0.30 m in …	Vegetables primary	Vegetables, fresh nes	Chard (Beta vulgaris subsp. vulgaris “Bright Lights”)	Soil-based	Compost only. Compost application + transition from full to no-tillage	Mean of 4 replicates, over one year (2018)	1.56	1	1.56		Taylor (2020)	Modeling the Potential Productivity of Urban Agriculture and Its Impacts on Soil Quality Through Experimental Research on Scale-Appropriate Systems	https://doi.org/10.3389/fsufs.2020.00089
13	USA	West Kingston (Rhode Island)	Green space	Horizontal farming	Open-air	Research garden/field	University of Rhode Island's Gardner Crops Research Center --> soil = plots were established in 2017 on an Enfield silt loam (coarse–silty over sandy or sandy–skeletal, mixed, active, mesic Typic Dystrudept). The trial employs a randomized complete block design with 4 replicates; each plot measures 6.4 × 15.24 m and is subdivided into 6 growing beds, 0.76 × 15.24 m, separated by a path 0.30 m in …	Vegetables primary	Vegetables, fresh nes	Chard (Beta vulgaris subsp. vulgaris “Bright Lights”)	Soil-based	Precision organic. OMRI-approved fertilisers + minimum tillage to a depth of 7.6 cm with a rotary power harrow	Mean of 4 replicates, over one year (2018)	2.71	1	2.71		Taylor (2020)	Modeling the Potential Productivity of Urban Agriculture and Its Impacts on Soil Quality Through Experimental Research on Scale-Appropriate Systems	https://doi.org/10.3389/fsufs.2020.00089
13	USA	West Kingston (Rhode Island)	Green space	Horizontal farming	Open-air	Research garden/field	University of Rhode Island's Gardner Crops Research Center --> soil = plots were established in 2017 on an Enfield silt loam (coarse–silty over sandy or sandy–skeletal, mixed, active, mesic Typic Dystrudept). The trial employs a randomized complete block design with 4 replicates; each plot measures 6.4 × 15.24 m and is subdivided into 6 growing beds, 0.76 × 15.24 m, separated by a path 0.30 m in …	Vegetables primary	Vegetables, fresh nes	Chard (Beta vulgaris subsp. vulgaris “Bright Lights”)	Soil-based	Urban cap-and-fill. Plots covered with a woven geotextile fabric --> on top of this, planting beds created by mix of compost and loam	Mean of 4 replicates, over one year (2018)	3.86	1	3.86		Taylor (2020)	Modeling the Potential Productivity of Urban Agriculture and Its Impacts on Soil Quality Through Experimental Research on Scale-Appropriate Systems	https://doi.org/10.3389/fsufs.2020.00089
13	USA	West Kingston (Rhode Island)	Green space	Horizontal farming	Open-air	Research garden/field	University of Rhode Island's Gardner Crops Research Center --> soil = plots were established in 2017 on an Enfield silt loam (coarse–silty over sandy or sandy–skeletal, mixed, active, mesic Typic Dystrudept). The trial employs a randomized complete block design with 4 replicates; each plot measures 6.4 × 15.24 m and is subdivided into 6 growing beds, 0.76 × 15.24 m, separated by a path 0.30 m in …	Vegetables primary	Vegetables, fresh nes	Chard (Beta vulgaris subsp. vulgaris “Bright Lights”)	Soil-based	Conventional --> synthetic fertilisers and conventional tillage with a rototiller	Mean of 4 replicates, over one year (2019)	3.31	1	3.31		Taylor (2020)	Modeling the Potential Productivity of Urban Agriculture and Its Impacts on Soil Quality Through Experimental Research on Scale-Appropriate Systems	https://doi.org/10.3389/fsufs.2020.00089
13	USA	West Kingston (Rhode Island)	Green space	Horizontal farming	Open-air	Research garden/field	University of Rhode Island's Gardner Crops Research Center --> soil = plots were established in 2017 on an Enfield silt loam (coarse–silty over sandy or sandy–skeletal, mixed, active, mesic Typic Dystrudept). The trial employs a randomized complete block design with 4 replicates; each plot measures 6.4 × 15.24 m and is subdivided into 6 growing beds, 0.76 × 15.24 m, separated by a path 0.30 m in …	Vegetables primary	Vegetables, fresh nes	Chard (Beta vulgaris subsp. vulgaris “Bright Lights”)	Soil-based	Compost only. Compost application + transition from full to no-tillage	Mean of 4 replicates, over one year (2019)	6.2	1	6.2		Taylor (2020)	Modeling the Potential Productivity of Urban Agriculture and Its Impacts on Soil Quality Through Experimental Research on Scale-Appropriate Systems	https://doi.org/10.3389/fsufs.2020.00089
13	USA	West Kingston (Rhode Island)	Green space	Horizontal farming	Open-air	Research garden/field	University of Rhode Island's Gardner Crops Research Center --> soil = plots were established in 2017 on an Enfield silt loam (coarse–silty over sandy or sandy–skeletal, mixed, active, mesic Typic Dystrudept). The trial employs a randomized complete block design with 4 replicates; each plot measures 6.4 × 15.24 m and is subdivided into 6 growing beds, 0.76 × 15.24 m, separated by a path 0.30 m in …	Vegetables primary	Vegetables, fresh nes	Chard (Beta vulgaris subsp. vulgaris “Bright Lights”)	Soil-based	Precision organic. OMRI-approved fertilisers + minimum tillage to a depth of 7.6 cm with a rotary power harrow	Mean of 4 replicates, over one year (2019)	4.64	1	4.64		Taylor (2020)	Modeling the Potential Productivity of Urban Agriculture and Its Impacts on Soil Quality Through Experimental Research on Scale-Appropriate Systems	https://doi.org/10.3389/fsufs.2020.00089
13	USA	West Kingston (Rhode Island)	Green space	Horizontal farming	Open-air	Research garden/field	University of Rhode Island's Gardner Crops Research Center --> soil = plots were established in 2017 on an Enfield silt loam (coarse–silty over sandy or sandy–skeletal, mixed, active, mesic Typic Dystrudept). The trial employs a randomized complete block design with 4 replicates; each plot measures 6.4 × 15.24 m and is subdivided into 6 growing beds, 0.76 × 15.24 m, separated by a path 0.30 m in …	Vegetables primary	Vegetables, fresh nes	Chard (Beta vulgaris subsp. vulgaris “Bright Lights”)	Soil-based	Urban cap-and-fill. Plots covered with a woven geotextile fabric --> on top of this, planting beds created by mix of compost and loam	Mean of 4 replicates, over one year (2019)	5.71	1	5.71		Taylor (2020)	Modeling the Potential Productivity of Urban Agriculture and Its Impacts on Soil Quality Through Experimental Research on Scale-Appropriate Systems	https://doi.org/10.3389/fsufs.2020.00089
13	USA	West Kingston (Rhode Island)	Green space	Horizontal farming	Open-air	Research garden/field	University of Rhode Island's Gardner Crops Research Center --> soil = plots were established in 2017 on an Enfield silt loam (coarse–silty over sandy or sandy–skeletal, mixed, active, mesic Typic Dystrudept). The trial employs a randomized complete block design with 4 replicates; each plot measures 6.4 × 15.24 m and is subdivided into 6 growing beds, 0.76 × 15.24 m, separated by a path 0.30 m in …	Vegetables primary	Tomatoes	Tomatoes (Lycopersicon esculentum “Mt. Fresh Plus”)	Soil-based	Conventional --> synthetic fertilisers and conventional tillage with a rototiller	Mean of 4 replicates, over one year (2017)	8.91	1	8.91		Taylor (2020)	Modeling the Potential Productivity of Urban Agriculture and Its Impacts on Soil Quality Through Experimental Research on Scale-Appropriate Systems	https://doi.org/10.3389/fsufs.2020.00089
13	USA	West Kingston (Rhode Island)	Green space	Horizontal farming	Open-air	Research garden/field	University of Rhode Island's Gardner Crops Research Center --> soil = plots were established in 2017 on an Enfield silt loam (coarse–silty over sandy or sandy–skeletal, mixed, active, mesic Typic Dystrudept). The trial employs a randomized complete block design with 4 replicates; each plot measures 6.4 × 15.24 m and is subdivided into 6 growing beds, 0.76 × 15.24 m, separated by a path 0.30 m in …	Vegetables primary	Tomatoes	Tomatoes (Lycopersicon esculentum “Mt. Fresh Plus”)	Soil-based	Compost only. Compost application + transition from full to no-tillage	Mean of 4 replicates, over one year (2017)	6.31	1	6.31		Taylor (2020)	Modeling the Potential Productivity of Urban Agriculture and Its Impacts on Soil Quality Through Experimental Research on Scale-Appropriate Systems	https://doi.org/10.3389/fsufs.2020.00089
13	USA	West Kingston (Rhode Island)	Green space	Horizontal farming	Open-air	Research garden/field	University of Rhode Island's Gardner Crops Research Center --> soil = plots were established in 2017 on an Enfield silt loam (coarse–silty over sandy or sandy–skeletal, mixed, active, mesic Typic Dystrudept). The trial employs a randomized complete block design with 4 replicates; each plot measures 6.4 × 15.24 m and is subdivided into 6 growing beds, 0.76 × 15.24 m, separated by a path 0.30 m in …	Vegetables primary	Tomatoes	Tomatoes (Lycopersicon esculentum “Mt. Fresh Plus”)	Soil-based	Precision organic. OMRI-approved fertilisers + minimum tillage to a depth of 7.6 cm with a rotary power harrow	Mean of 4 replicates, over one year (2017)	8.75	1	8.75		Taylor (2020)	Modeling the Potential Productivity of Urban Agriculture and Its Impacts on Soil Quality Through Experimental Research on Scale-Appropriate Systems	https://doi.org/10.3389/fsufs.2020.00089
13	USA	West Kingston (Rhode Island)	Green space	Horizontal farming	Open-air	Research garden/field	University of Rhode Island's Gardner Crops Research Center --> soil = plots were established in 2017 on an Enfield silt loam (coarse–silty over sandy or sandy–skeletal, mixed, active, mesic Typic Dystrudept). The trial employs a randomized complete block design with 4 replicates; each plot measures 6.4 × 15.24 m and is subdivided into 6 growing beds, 0.76 × 15.24 m, separated by a path 0.30 m in …	Vegetables primary	Tomatoes	Tomatoes (Lycopersicon esculentum “Mt. Fresh Plus”)	Soil-based	Urban cap-and-fill. Plots covered with a woven geotextile fabric --> on top of this, planting beds created by mix of compost and loam	Mean of 4 replicates, over one year (2017)	5.22	1	5.22		Taylor (2020)	Modeling the Potential Productivity of Urban Agriculture and Its Impacts on Soil Quality Through Experimental Research on Scale-Appropriate Systems	https://doi.org/10.3389/fsufs.2020.00089
13	USA	West Kingston (Rhode Island)	Green space	Horizontal farming	Open-air	Research garden/field	University of Rhode Island's Gardner Crops Research Center --> soil = plots were established in 2017 on an Enfield silt loam (coarse–silty over sandy or sandy–skeletal, mixed, active, mesic Typic Dystrudept). The trial employs a randomized complete block design with 4 replicates; each plot measures 6.4 × 15.24 m and is subdivided into 6 growing beds, 0.76 × 15.24 m, separated by a path 0.30 m in …	Vegetables primary	Tomatoes	Tomatoes (Lycopersicon esculentum “Mt. Fresh Plus”)	Soil-based	Conventional --> synthetic fertilisers and conventional tillage with a rototiller	Mean of 4 replicates, over one year (2018)	5	1	5		Taylor (2020)	Modeling the Potential Productivity of Urban Agriculture and Its Impacts on Soil Quality Through Experimental Research on Scale-Appropriate Systems	https://doi.org/10.3389/fsufs.2020.00089
13	USA	West Kingston (Rhode Island)	Green space	Horizontal farming	Open-air	Research garden/field	University of Rhode Island's Gardner Crops Research Center --> soil = plots were established in 2017 on an Enfield silt loam (coarse–silty over sandy or sandy–skeletal, mixed, active, mesic Typic Dystrudept). The trial employs a randomized complete block design with 4 replicates; each plot measures 6.4 × 15.24 m and is subdivided into 6 growing beds, 0.76 × 15.24 m, separated by a path 0.30 m in …	Vegetables primary	Tomatoes	Tomatoes (Lycopersicon esculentum “Mt. Fresh Plus”)	Soil-based	Compost only. Compost application + transition from full to no-tillage	Mean of 4 replicates, over one year (2018)	3.67	1	3.67		Taylor (2020)	Modeling the Potential Productivity of Urban Agriculture and Its Impacts on Soil Quality Through Experimental Research on Scale-Appropriate Systems	https://doi.org/10.3389/fsufs.2020.00089
13	USA	West Kingston (Rhode Island)	Green space	Horizontal farming	Open-air	Research garden/field	University of Rhode Island's Gardner Crops Research Center --> soil = plots were established in 2017 on an Enfield silt loam (coarse–silty over sandy or sandy–skeletal, mixed, active, mesic Typic Dystrudept). The trial employs a randomized complete block design with 4 replicates; each plot measures 6.4 × 15.24 m and is subdivided into 6 growing beds, 0.76 × 15.24 m, separated by a path 0.30 m in …	Vegetables primary	Tomatoes	Tomatoes (Lycopersicon esculentum “Mt. Fresh Plus”)	Soil-based	Precision organic. OMRI-approved fertilisers + minimum tillage to a depth of 7.6 cm with a rotary power harrow	Mean of 4 replicates, over one year (2018)	4.9	1	4.9		Taylor (2020)	Modeling the Potential Productivity of Urban Agriculture and Its Impacts on Soil Quality Through Experimental Research on Scale-Appropriate Systems	https://doi.org/10.3389/fsufs.2020.00089
13	USA	West Kingston (Rhode Island)	Green space	Horizontal farming	Open-air	Research garden/field	University of Rhode Island's Gardner Crops Research Center --> soil = plots were established in 2017 on an Enfield silt loam (coarse–silty over sandy or sandy–skeletal, mixed, active, mesic Typic Dystrudept). The trial employs a randomized complete block design with 4 replicates; each plot measures 6.4 × 15.24 m and is subdivided into 6 growing beds, 0.76 × 15.24 m, separated by a path 0.30 m in …	Vegetables primary	Tomatoes	Tomatoes (Lycopersicon esculentum “Mt. Fresh Plus”)	Soil-based	Urban cap-and-fill. Plots covered with a woven geotextile fabric --> on top of this, planting beds created by mix of compost and loam	Mean of 4 replicates, over one year (2018)	5.01	1	5.01		Taylor (2020)	Modeling the Potential Productivity of Urban Agriculture and Its Impacts on Soil Quality Through Experimental Research on Scale-Appropriate Systems	https://doi.org/10.3389/fsufs.2020.00089
13	USA	West Kingston (Rhode Island)	Green space	Horizontal farming	Open-air	Research garden/field	University of Rhode Island's Gardner Crops Research Center --> soil = plots were established in 2017 on an Enfield silt loam (coarse–silty over sandy or sandy–skeletal, mixed, active, mesic Typic Dystrudept). The trial employs a randomized complete block design with 4 replicates; each plot measures 6.4 × 15.24 m and is subdivided into 6 growing beds, 0.76 × 15.24 m, separated by a path 0.30 m in …	Vegetables primary	Tomatoes	Tomatoes (Lycopersicon esculentum “Mt. Fresh Plus”)	Soil-based	Conventional --> synthetic fertilisers and conventional tillage with a rototiller	Mean of 4 replicates, over one year (2019)	4.24	1	4.24		Taylor (2020)	Modeling the Potential Productivity of Urban Agriculture and Its Impacts on Soil Quality Through Experimental Research on Scale-Appropriate Systems	https://doi.org/10.3389/fsufs.2020.00089
13	USA	West Kingston (Rhode Island)	Green space	Horizontal farming	Open-air	Research garden/field	University of Rhode Island's Gardner Crops Research Center --> soil = plots were established in 2017 on an Enfield silt loam (coarse–silty over sandy or sandy–skeletal, mixed, active, mesic Typic Dystrudept). The trial employs a randomized complete block design with 4 replicates; each plot measures 6.4 × 15.24 m and is subdivided into 6 growing beds, 0.76 × 15.24 m, separated by a path 0.30 m in …	Vegetables primary	Tomatoes	Tomatoes (Lycopersicon esculentum “Mt. Fresh Plus”)	Soil-based	Compost only. Compost application + transition from full to no-tillage	Mean of 4 replicates, over one year (2019)	5.86	1	5.86		Taylor (2020)	Modeling the Potential Productivity of Urban Agriculture and Its Impacts on Soil Quality Through Experimental Research on Scale-Appropriate Systems	https://doi.org/10.3389/fsufs.2020.00089
13	USA	West Kingston (Rhode Island)	Green space	Horizontal farming	Open-air	Research garden/field	University of Rhode Island's Gardner Crops Research Center --> soil = plots were established in 2017 on an Enfield silt loam (coarse–silty over sandy or sandy–skeletal, mixed, active, mesic Typic Dystrudept). The trial employs a randomized complete block design with 4 replicates; each plot measures 6.4 × 15.24 m and is subdivided into 6 growing beds, 0.76 × 15.24 m, separated by a path 0.30 m in …	Vegetables primary	Tomatoes	Tomatoes (Lycopersicon esculentum “Mt. Fresh Plus”)	Soil-based	Precision organic. OMRI-approved fertilisers + minimum tillage to a depth of 7.6 cm with a rotary power harrow	Mean of 4 replicates, over one year (2019)	6.51	1	6.51		Taylor (2020)	Modeling the Potential Productivity of Urban Agriculture and Its Impacts on Soil Quality Through Experimental Research on Scale-Appropriate Systems	https://doi.org/10.3389/fsufs.2020.00089
13	USA	West Kingston (Rhode Island)	Green space	Horizontal farming	Open-air	Research garden/field	University of Rhode Island's Gardner Crops Research Center --> soil = plots were established in 2017 on an Enfield silt loam (coarse–silty over sandy or sandy–skeletal, mixed, active, mesic Typic Dystrudept). The trial employs a randomized complete block design with 4 replicates; each plot measures 6.4 × 15.24 m and is subdivided into 6 growing beds, 0.76 × 15.24 m, separated by a path 0.30 m in …	Vegetables primary	Tomatoes	Tomatoes (Lycopersicon esculentum “Mt. Fresh Plus”)	Soil-based	Urban cap-and-fill. Plots covered with a woven geotextile fabric --> on top of this, planting beds created by mix of compost and loam	Mean of 4 replicates, over one year (2019)	6.43	1	6.43		Taylor (2020)	Modeling the Potential Productivity of Urban Agriculture and Its Impacts on Soil Quality Through Experimental Research on Scale-Appropriate Systems	https://doi.org/10.3389/fsufs.2020.00089
14	USA	Chagrin Falls (OH)	Indoor	Vertical farming	Controlled-environment with artificial light	Plant factory	Controlled Environment indoor vertical farm. Canopies were grown in two sealed, water cooled, controlled environment chambers (model EGC-13). Wheat canopies planted in a 10‐mm‐deep layer of diatomaceous earth (Isolite, size CG‐2, Sumitomo Corp., Denver, CO, USA) at a density of 700 plants m–2.	Cereals	Wheat	Wheat (Triticum aestivum L. cv. Veery‐10)	Hydroponic	VFS made out of 10 vertical layers. The root zone was a recirculating hydroponic system controlled at 23 ± 0·2°C and pH 4·2 throughout the life cycle. CO2 treatment: at 1200 μmol mol–1.	Mean of 3 replicates, over one year	1.583	1	1.583	Weird paper - experiment potentially from a different source: https://doi.org/10.1046/j.1365-3040.1998.00284.x	Asseng et al. (2020)	Wheat yield potential in controlled-environment vertical farms	https://doi.org/10.1073/pnas.2002655117
14	USA	Chagrin Falls (OH)	Indoor	Vertical farming	Controlled-environment with artificial light	Plant factory	Controlled Environment indoor vertical farm. Canopies were grown in two sealed, water cooled, controlled environment chambers (model EGC-13). Wheat canopies planted in a 10‐mm‐deep layer of diatomaceous earth (Isolite, size CG‐2, Sumitomo Corp., Denver, CO, USA) at a density of 700 plants m–2.	Cereals	Wheat	Wheat (Triticum aestivum L. cv. Veery‐10)	Hydroponic	VFS made out of 10 vertical layers. The root zone was a recirculating hydroponic system controlled at 23 ± 0·2°C and pH 4·2 throughout the life cycle. CO2 treatment: 330 μmol mol–1.	Mean of 3 replicates, over one year	1.397	1	1.397		Asseng et al. (2020)	Wheat yield potential in controlled-environment vertical farms	https://doi.org/10.1073/pnas.2002655117
15	UK	Lancaster	Indoor	Vertical farming	Controlled-environment with artificial light	Plant factory	Controlled Environment room with Vertical Farming System (VFS) vs. Horizontal Hydroponic System (HHS)	Vegetables primary	Lettuce and chicory	Romaine lettuce (Lactuca sativa L. cv. ‘Little Gem’)	Hydroponic	VFS made out of 5 vertical layers. 20 lettuce plants grown overall in medium grade perlite. Each growth system was supplied with recirculated half-strength Hoagland's solution.	Mean of 2 replicates, over one year	95	1	95	Yields given per occupied growing floor area	Touliatos et al. (2016)	Vertical farming increases lettuce yield per unit area compared to conventional horizontal hydroponics	https://doi.org/10.1002/fes3.83
15	UK	Lancaster	Indoor	Horizontal farming	Controlled-environment with artificial light	Growth chamber	Controlled Environment room with Vertical Farming System (VFS) vs. Horizontal Hydroponic System (HHS)	Vegetables primary	Lettuce and chicory	Romaine lettuce (Lactuca sativa L. cv. ‘Little Gem’)	Hydroponic	HHS made out of 5 horizontal layers. 20 lettuceplants grown overall. Each growth system was supplied with recirculated half-strength Hoagland's solution.	Mean of 2 replicates, over one year	6.9	1	6.9		Touliatos et al. (2016)	Vertical farming increases lettuce yield per unit area compared to conventional horizontal hydroponics	https://doi.org/10.1002/fes3.83
16	China	Guangzhou	Rooftop	Horizontal farming	Controlled-environment with sunlight	Greenhouse	Screen house holding 14 hydroponic tanks on the rooftop of a two-story building	Vegetables primary	Anise, badian, fennel, coriander	Caraway (Coriandrum sativum L.)	Hydroponic	Hydroponic tank holding a nutrient solution recirculated by a small aquarium pump for 5 min every 2 hours.	Mean of 2 replicates, over one and a half year (December 2012 to May 2014)	0.8	3	0.266667		Liu et al. (2016)	Rooftop production of leafy vegetables can be profitable and less contaminated than farm-grown vegetables	https://doi.org/10.1007/s13593-016-0378-6
16	China	Guangzhou	Rooftop	Horizontal farming	Controlled-environment with sunlight	Greenhouse	Screen house holding 14 hydroponic tanks on the rooftop of a two-story building	Vegetables primary	Cabbages and other brassicas	Chinese flowering cabbage (Brassica campestris L.)	Hydroponic	Hydroponic tank holding a nutrient solution recirculated by a small aquarium pump for 5 min every 2 hours.	Mean of 2 replicates, over one and a half year (December 2012 to May 2014)	6.9	7	0.985714		Liu et al. (2016)	Rooftop production of leafy vegetables can be profitable and less contaminated than farm-grown vegetables	https://doi.org/10.1007/s13593-016-0378-6
16	China	Guangzhou	Rooftop	Horizontal farming	Controlled-environment with sunlight	Greenhouse	Screen house holding 14 hydroponic tanks on the rooftop of a two-story building	Vegetables primary	Vegetables, fresh nes	Crown daisy (Chrysanthemum coronarium L.)	Hydroponic	Hydroponic tank holding a nutrient solution recirculated by a small aquarium pump for 5 min every 2 hours.	Mean of 2 replicates, over one and a half year (December 2012 to May 2014)	2.2	3	0.733333		Liu et al. (2016)	Rooftop production of leafy vegetables can be profitable and less contaminated than farm-grown vegetables	https://doi.org/10.1007/s13593-016-0378-6
16	China	Guangzhou	Rooftop	Horizontal farming	Controlled-environment with sunlight	Greenhouse	Screen house holding 14 hydroponic tanks on the rooftop of a two-story building	Vegetables primary	Lettuce and chicory	Italian lettuce (Lactuca sativa L.)	Hydroponic	Hydroponic tank holding a nutrient solution recirculated by a small aquarium pump for 5 min every 2 hours.	Mean of 2 replicates, over one and a half year (December 2012 to May 2014)	6.5	3	2.16667		Liu et al. (2016)	Rooftop production of leafy vegetables can be profitable and less contaminated than farm-grown vegetables	https://doi.org/10.1007/s13593-016-0378-6
16	China	Guangzhou	Rooftop	Horizontal farming	Controlled-environment with sunlight	Greenhouse	Screen house holding 14 hydroponic tanks on the rooftop of a two-story building	Vegetables primary	Lettuce and chicory	Leaf lettuce (Lactuca sativa var. longifoliaf. Lam)	Hydroponic	Hydroponic tank holding a nutrient solution recirculated by a small aquarium pump for 5 min every 2 hours.	Mean of 2 replicates, over one and a half year (December 2012 to May 2014)	8.7	7	1.24286		Liu et al. (2016)	Rooftop production of leafy vegetables can be profitable and less contaminated than farm-grown vegetables	https://doi.org/10.1007/s13593-016-0378-6
16	China	Guangzhou	Rooftop	Horizontal farming	Controlled-environment with sunlight	Greenhouse	Screen house holding 14 hydroponic tanks on the rooftop of a two-story building	Vegetables primary	Cabbages and other brassicas	Leaf mustard (Brassica juncea L.)	Hydroponic	Hydroponic tank holding a nutrient solution recirculated by a small aquarium pump for 5 min every 2 hours.	Mean of 2 replicates, over one and a half year (December 2012 to May 2014)	10.2	9	1.13333		Liu et al. (2016)	Rooftop production of leafy vegetables can be profitable and less contaminated than farm-grown vegetables	https://doi.org/10.1007/s13593-016-0378-6
16	China	Guangzhou	Rooftop	Horizontal farming	Controlled-environment with sunlight	Greenhouse	Screen house holding 14 hydroponic tanks on the rooftop of a two-story building	Vegetables primary	Cabbages and other brassicas	Potherb mustard (Brassica juncea var. multiceps)	Hydroponic	Hydroponic tank holding a nutrient solution recirculated by a small aquarium pump for 5 min every 2 hours.	Mean of 2 replicates, over one and a half year (December 2012 to May 2014)	1.7	2	0.85		Liu et al. (2016)	Rooftop production of leafy vegetables can be profitable and less contaminated than farm-grown vegetables	https://doi.org/10.1007/s13593-016-0378-6
17	France	Paris	Rooftop	Horizontal farming	Open-air	Rooftop garden	Modified standard green roof = experimental wooden boxes	Vegetables primary	Lettuce and chicory	Lettuce (Lactuca sativa)	Soil-based	Boxes filled with Technosol = compost made from urban green waste (L)	Mean of 3 replicates, over two years (2013-2014)	1.5	1	1.5		Grard et al. (2018)	Rooftop farming on urban waste provides many ecosystem services	https://doi.org/10.1007/s13593-017-0474-2
17	France	Paris	Rooftop	Horizontal farming	Open-air	Rooftop garden	Modified standard green roof = experimental wooden boxes	Vegetables primary	Lettuce and chicory	Lettuce (Lactuca sativa)	Soil-based	Boxes filled with Technosol = compost made from urban green waste + eartworms (L-I)	Mean of 3 replicates, over two years (2013-2014)	2.8	1	2.8		Grard et al. (2018)	Rooftop farming on urban waste provides many ecosystem services	https://doi.org/10.1007/s13593-017-0474-2
17	France	Paris	Rooftop	Horizontal farming	Open-air	Rooftop garden	Modified standard green roof = experimental wooden boxes	Vegetables primary	Lettuce and chicory	Lettuce (Lactuca sativa)	Soil-based	Boxes filled with potting soil (C)	Mean of 3 replicates, over two years (2013-2014)	1.2	1	1.2		Grard et al. (2018)	Rooftop farming on urban waste provides many ecosystem services	https://doi.org/10.1007/s13593-017-0474-2
17	France	Paris	Rooftop	Horizontal farming	Open-air	Rooftop garden	Modified standard green roof = experimental wooden boxes	Vegetables primary	Tomatoes	Cherry tomatoes (Lycopersicum esculentum var. cherry)	Soil-based	Boxes filled with Technosol = compost made from urban green waste (L)	Mean of 3 replicates, over two years (2013-2014)	2.1	1	2.1		Grard et al. (2018)	Rooftop farming on urban waste provides many ecosystem services	https://doi.org/10.1007/s13593-017-0474-2
17	France	Paris	Rooftop	Horizontal farming	Open-air	Rooftop garden	Modified standard green roof = experimental wooden boxes	Vegetables primary	Tomatoes	Cherry tomatoes (Lycopersicum esculentum var. cherry)	Soil-based	Boxes filled with Technosol = compost made from urban green waste + eartworms (L-I)	Mean of 3 replicates, over two years (2013-2014)	2.8	1	2.8		Grard et al. (2018)	Rooftop farming on urban waste provides many ecosystem services	https://doi.org/10.1007/s13593-017-0474-2
17	France	Paris	Rooftop	Horizontal farming	Open-air	Rooftop garden	Modified standard green roof = experimental wooden boxes	Vegetables primary	Tomatoes	Cherry tomatoes (Lycopersicum esculentum var. cherry)	Soil-based	Boxes filled with potting soil (C)	Mean of 3 replicates, over two years (2013-2014)	2.9	1	2.9		Grard et al. (2018)	Rooftop farming on urban waste provides many ecosystem services	https://doi.org/10.1007/s13593-017-0474-2
18	France	Paris	Rooftop	Horizontal farming	Open-air	Rooftop garden	Modified standard green roof = experimental wooden containers	Vegetables primary	Lettuce and chicory	Lettuce (Lactuca sativa)	Soil-based	Treatment 1: layer of green waste compost + layer of crushed wood (T1)	Mean of 3 replicates, over one year (2012)	2.61	1	2.61		Grard et al. (2015)	Recycling urban waste as possible use for rooftop vegetable garden	https://hal.archives-ouvertes.fr/hal-01198279/
18	France	Paris	Rooftop	Horizontal farming	Open-air	Rooftop garden	Modified standard green roof = experimental wooden containers	Vegetables primary	Lettuce and chicory	Lettuce (Lactuca sativa)	Soil-based	Treatment 2: layer of green waste compost + layer of crushed wood + earthworms (T2)	Mean of 3 replicates, over one year (2012)	2.74	1	2.74		Grard et al. (2015)	Recycling urban waste as possible use for rooftop vegetable garden	https://hal.archives-ouvertes.fr/hal-01198279/
18	France	Paris	Rooftop	Horizontal farming	Open-air	Rooftop garden	Modified standard green roof = experimental wooden containers	Vegetables primary	Lettuce and chicory	Lettuce (Lactuca sativa)	Soil-based	Treatment 3: layer of green waste compost + layer of crushed wood + layer of coffee ground (T3)	Mean of 3 replicates, over one year (2012)	4.28	1	4.28		Grard et al. (2015)	Recycling urban waste as possible use for rooftop vegetable garden	https://hal.archives-ouvertes.fr/hal-01198279/
18	France	Paris	Rooftop	Horizontal farming	Open-air	Rooftop garden	Modified standard green roof = experimental wooden containers	Vegetables primary	Lettuce and chicory	Lettuce (Lactuca sativa)	Soil-based	Treatment 4: mixture of green waste compost and crushed wood (T4)	Mean of 3 replicates, over one year (2012)	0.38	1	0.38		Grard et al. (2015)	Recycling urban waste as possible use for rooftop vegetable garden	https://hal.archives-ouvertes.fr/hal-01198279/
18	France	Paris	Rooftop	Horizontal farming	Open-air	Rooftop garden	Modified standard green roof = experimental wooden containers	Vegetables primary	Lettuce and chicory	Lettuce (Lactuca sativa)	Soil-based	Control: potting soil (C)	Mean of 3 replicates, over one year (2012)	1.85	1	1.85		Grard et al. (2015)	Recycling urban waste as possible use for rooftop vegetable garden	https://hal.archives-ouvertes.fr/hal-01198279/
18	France	Paris	Rooftop	Horizontal farming	Open-air	Rooftop garden	Modified standard green roof = experimental wooden containers	Vegetables primary	Lettuce and chicory	Lettuce (Lactuca sativa)	Soil-based	Treatment 1: layer of green waste compost + layer of crushed wood (T1)	Mean of 3 replicates, over one year (2013)	2.29	1	2.29		Grard et al. (2015)	Recycling urban waste as possible use for rooftop vegetable garden	https://hal.archives-ouvertes.fr/hal-01198279/
18	France	Paris	Rooftop	Horizontal farming	Open-air	Rooftop garden	Modified standard green roof = experimental wooden containers	Vegetables primary	Lettuce and chicory	Lettuce (Lactuca sativa)	Soil-based	Treatment 2: layer of green waste compost + layer of crushed wood + earthworms (T2)	Mean of 3 replicates, over one year (2013)	2.67	1	2.67		Grard et al. (2015)	Recycling urban waste as possible use for rooftop vegetable garden	https://hal.archives-ouvertes.fr/hal-01198279/
18	France	Paris	Rooftop	Horizontal farming	Open-air	Rooftop garden	Modified standard green roof = experimental wooden containers	Vegetables primary	Lettuce and chicory	Lettuce (Lactuca sativa)	Soil-based	Treatment 3: layer of green waste compost + layer of crushed wood + layer of coffee ground (T3)	Mean of 3 replicates, over one year (2013)	2.23	1	2.23		Grard et al. (2015)	Recycling urban waste as possible use for rooftop vegetable garden	https://hal.archives-ouvertes.fr/hal-01198279/
18	France	Paris	Rooftop	Horizontal farming	Open-air	Rooftop garden	Modified standard green roof = experimental wooden containers	Vegetables primary	Lettuce and chicory	Lettuce (Lactuca sativa)	Soil-based	Treatment 4: mixture of green waste compost and crushed wood (T4)	Mean of 3 replicates, over one year (2013)	0.63	1	0.63		Grard et al. (2015)	Recycling urban waste as possible use for rooftop vegetable garden	https://hal.archives-ouvertes.fr/hal-01198279/
18	France	Paris	Rooftop	Horizontal farming	Open-air	Rooftop garden	Modified standard green roof = experimental wooden containers	Vegetables primary	Lettuce and chicory	Lettuce (Lactuca sativa)	Soil-based	Control: potting soil (C)	Mean of 3 replicates, over one year (2013)	1.38	1	1.38		Grard et al. (2015)	Recycling urban waste as possible use for rooftop vegetable garden	https://hal.archives-ouvertes.fr/hal-01198279/
18	France	Paris	Rooftop	Horizontal farming	Open-air	Rooftop garden	Modified standard green roof = experimental wooden containers	Vegetables primary	Tomatoes	Cherry tomatoes (Lycopersicum esculentum var. cherry)	Soil-based	Treatment 1: layer of green waste compost + layer of crushed wood (T1)	Mean of 3 replicates, over one year (2012)	1.78	1	1.78		Grard et al. (2015)	Recycling urban waste as possible use for rooftop vegetable garden	https://hal.archives-ouvertes.fr/hal-01198279/
18	France	Paris	Rooftop	Horizontal farming	Open-air	Rooftop garden	Modified standard green roof = experimental wooden containers	Vegetables primary	Tomatoes	Cherry tomatoes (Lycopersicum esculentum var. cherry)	Soil-based	Treatment 2: layer of green waste compost + layer of crushed wood + earthworms (T2)	Mean of 3 replicates, over one year (2012)	2.06	1	2.06		Grard et al. (2015)	Recycling urban waste as possible use for rooftop vegetable garden	https://hal.archives-ouvertes.fr/hal-01198279/
18	France	Paris	Rooftop	Horizontal farming	Open-air	Rooftop garden	Modified standard green roof = experimental wooden containers	Vegetables primary	Tomatoes	Cherry tomatoes (Lycopersicum esculentum var. cherry)	Soil-based	Treatment 3: layer of green waste compost + layer of crushed wood + layer of coffee ground (T3)	Mean of 3 replicates, over one year (2012)	3.94	1	3.94		Grard et al. (2015)	Recycling urban waste as possible use for rooftop vegetable garden	https://hal.archives-ouvertes.fr/hal-01198279/
18	France	Paris	Rooftop	Horizontal farming	Open-air	Rooftop garden	Modified standard green roof = experimental wooden containers	Vegetables primary	Tomatoes	Cherry tomatoes (Lycopersicum esculentum var. cherry)	Soil-based	Treatment 4: mixture of green waste compost and crushed wood (T4)	Mean of 3 replicates, over one year (2012)	2.42	1	2.42		Grard et al. (2015)	Recycling urban waste as possible use for rooftop vegetable garden	https://hal.archives-ouvertes.fr/hal-01198279/
18	France	Paris	Rooftop	Horizontal farming	Open-air	Rooftop garden	Modified standard green roof = experimental wooden containers	Vegetables primary	Tomatoes	Cherry tomatoes (Lycopersicum esculentum var. cherry)	Soil-based	Control: potting soil (C)	Mean of 3 replicates, over one year (2012)	0.87	1	0.87		Grard et al. (2015)	Recycling urban waste as possible use for rooftop vegetable garden	https://hal.archives-ouvertes.fr/hal-01198279/
18	France	Paris	Rooftop	Horizontal farming	Open-air	Rooftop garden	Modified standard green roof = experimental wooden containers	Vegetables primary	Tomatoes	Cherry tomatoes (Lycopersicum esculentum var. cherry)	Soil-based	Treatment 1: layer of green waste compost + layer of crushed wood (T1)	Mean of 3 replicates, over one year (2013)	3.86	1	3.86		Grard et al. (2015)	Recycling urban waste as possible use for rooftop vegetable garden	https://hal.archives-ouvertes.fr/hal-01198279/
18	France	Paris	Rooftop	Horizontal farming	Open-air	Rooftop garden	Modified standard green roof = experimental wooden containers	Vegetables primary	Tomatoes	Cherry tomatoes (Lycopersicum esculentum var. cherry)	Soil-based	Treatment 2: layer of green waste compost + layer of crushed wood + earthworms (T2)	Mean of 3 replicates, over one year (2013)	4.8	1	4.8		Grard et al. (2015)	Recycling urban waste as possible use for rooftop vegetable garden	https://hal.archives-ouvertes.fr/hal-01198279/
18	France	Paris	Rooftop	Horizontal farming	Open-air	Rooftop garden	Modified standard green roof = experimental wooden containers	Vegetables primary	Tomatoes	Cherry tomatoes (Lycopersicum esculentum var. cherry)	Soil-based	Treatment 3: layer of green waste compost + layer of crushed wood + layer of coffee ground (T3)	Mean of 3 replicates, over one year (2013)	5.07	1	5.07		Grard et al. (2015)	Recycling urban waste as possible use for rooftop vegetable garden	https://hal.archives-ouvertes.fr/hal-01198279/
18	France	Paris	Rooftop	Horizontal farming	Open-air	Rooftop garden	Modified standard green roof = experimental wooden containers	Vegetables primary	Tomatoes	Cherry tomatoes (Lycopersicum esculentum var. cherry)	Soil-based	Treatment 4: mixture of green waste compost and crushed wood (T4)	Mean of 3 replicates, over one year (2013)	4.19	1	4.19		Grard et al. (2015)	Recycling urban waste as possible use for rooftop vegetable garden	https://hal.archives-ouvertes.fr/hal-01198279/
18	France	Paris	Rooftop	Horizontal farming	Open-air	Rooftop garden	Modified standard green roof = experimental wooden containers	Vegetables primary	Tomatoes	Cherry tomatoes (Lycopersicum esculentum var. cherry)	Soil-based	Control: potting soil (C)	Mean of 3 replicates, over one year (2013)	3.8	1	3.8		Grard et al. (2015)	Recycling urban waste as possible use for rooftop vegetable garden	https://hal.archives-ouvertes.fr/hal-01198279/
19	Spain	Cabrils (Barcelona)	Ground	Horizontal farming	Controlled-environment with sunlight	Greenhouse	Passively ventilated multi-span single-layer polyethylene greenhouse, 250 m2 surface area	Vegetables primary	Tomatoes	Tomatoes (Solanum lycopersicum cv. "Bond")	Hydroponic	In polyethylene bags; in Agroperl, filled with perlite of particle size 0–5 mm. N concentration = 11 mM	Mean of 5 replicates, over one year (2004)	20	1	20		Muñoz et al. (2008a)	High decrease in nitrate leaching by lower N input without reducing greenhouse tomato yield	https://hal.archives-ouvertes.fr/hal-00886429
19	Spain	Cabrils (Barcelona)	Ground	Horizontal farming	Controlled-environment with sunlight	Greenhouse	Passively ventilated multi-span single-layer polyethylene greenhouse, 250 m2 surface area	Vegetables primary	Tomatoes	Tomatoes (Solanum lycopersicum cv. "Bond")	Hydroponic	In polyethylene bags; in Agroperl, filled with perlite of particle size 0–5 mm. N concentration = 9 mM	Mean of 5 replicates, over one year (2004)	20.1	1	20.1		Muñoz et al. (2008a)	High decrease in nitrate leaching by lower N input without reducing greenhouse tomato yield	https://hal.archives-ouvertes.fr/hal-00886429
19	Spain	Cabrils (Barcelona)	Ground	Horizontal farming	Controlled-environment with sunlight	Greenhouse	Passively ventilated multi-span single-layer polyethylene greenhouse, 250 m2 surface area	Vegetables primary	Tomatoes	Tomatoes (Solanum lycopersicum cv. "Bond")	Hydroponic	In polyethylene bags; in Agroperl, filled with perlite of particle size 0–5 mm. N concentration = 7 mM	Mean of 5 replicates, over one year (2004)	19.7	1	19.7		Muñoz et al. (2008a)	High decrease in nitrate leaching by lower N input without reducing greenhouse tomato yield	https://hal.archives-ouvertes.fr/hal-00886429
19	Spain	Cabrils (Barcelona)	Ground	Horizontal farming	Controlled-environment with sunlight	Greenhouse	Passively ventilated multi-span single-layer polyethylene greenhouse, 250 m2 surface area	Vegetables primary	Tomatoes	Tomatoes (Solanum lycopersicum cv. "Bond")	Hydroponic	In polyethylene bags; in Agroperl, filled with perlite of particle size 0–5 mm. N concentration = 7 mM	Mean of 5 replicates, over one year (2005)	16.5	1	16.5		Muñoz et al. (2008a)	High decrease in nitrate leaching by lower N input without reducing greenhouse tomato yield	https://hal.archives-ouvertes.fr/hal-00886429
19	Spain	Cabrils (Barcelona)	Ground	Horizontal farming	Controlled-environment with sunlight	Greenhouse	Passively ventilated multi-span single-layer polyethylene greenhouse, 250 m2 surface area	Vegetables primary	Tomatoes	Tomatoes (Solanum lycopersicum cv. "Bond")	Hydroponic	In polyethylene bags; in Agroperl, filled with perlite of particle size 0–5 mm. N concentration = 5-7-5 mM	Mean of 5 replicates, over one year (2005)	16.2	1	16.2		Muñoz et al. (2008a)	High decrease in nitrate leaching by lower N input without reducing greenhouse tomato yield	https://hal.archives-ouvertes.fr/hal-00886429
19	Spain	Cabrils (Barcelona)	Ground	Horizontal farming	Controlled-environment with sunlight	Greenhouse	Passively ventilated multi-span single-layer polyethylene greenhouse, 250 m2 surface area	Vegetables primary	Tomatoes	Tomatoes (Solanum lycopersicum cv. "Bond")	Hydroponic	In polyethylene bags; in Agroperl, filled with perlite of particle size 0–5 mm. N concentration = 5 mM	Mean of 5 replicates, over one year (2005)	14.8	1	14.8		Muñoz et al. (2008a)	High decrease in nitrate leaching by lower N input without reducing greenhouse tomato yield	https://hal.archives-ouvertes.fr/hal-00886429
20	Spain	Santa Susanna (Barcelona)	Green space	Horizontal farming	Open-air	Urban farm	Planting was at a plant density of 2.3 m-2 (open-field)	Vegetables primary	Tomatoes	Tomatoes (Solanum lycopersicum)	Soil-based	Grown in a typic Xerothent soil.	Mean of 4 replicates, over one year (2006)	8.6	1	8.6		Muñoz et al. (2008b)	Comparing the environmental impacts of greenhouse versus open-field tomato production in the Mediterranean region	https://doi.org/10.17660/ActaHortic.2008.801.197	https://www.researchgate.net/publication/283413506_Comparing_the_environmental_impacts_of_greenhouse_versus_open-field_tomato_production_in_the_Mediterranean_region
20	Spain	Cabrils (Barcelona)	Green space	Horizontal farming	Controlled-environment with sunlight	Greenhouse	A round arched greenhouse with vertical sidewalls of 5000 m2 was considered. The multi-tunnel greenhouse was 104 m long, 8 m wide per span, 4m high at the gutter and 5.5 m high at the ridge.	Vegetables primary	Tomatoes	Tomatoes (Solanum lycopersicum)	Soil-based	Grown in a typic Xerothent soil.	Mean of 4 replicates, over one year (2006)	16.5	1	16.5		Muñoz et al. (2008b)	Comparing the environmental impacts of greenhouse versus open-field tomato production in the Mediterranean region	https://doi.org/10.17660/ActaHortic.2008.801.197	https://www.researchgate.net/publication/283413506_Comparing_the_environmental_impacts_of_greenhouse_versus_open-field_tomato_production_in_the_Mediterranean_region
21	Spain	Cabrils (Barcelona)	Green space	Horizontal farming	Controlled-environment with sunlight	Greenhouse	A round arched greenhouse with vertical sidewalls of 5000 m2 was considered. The multi-tunnel greenhouse was 104 m long, 8 m wide per span, 4m high at the gutter and 5.5 m high at the ridge.	Vegetables primary	Tomatoes	Tomatoes (Solanum lycopersicum var. "Caramba")	Soil-based	Grown in a typic Xerothent soil. Compost and mineral fertilisers (GH_CM).	Mean of 4 replicates, over one year (2008)	15.8	1	15.8	Total yield (not commercial yield)	Martinez-Blanco et al. (2011)	Assessment of tomato Mediterranean production in open-field and standard multi-tunnel greenhouse, with compost or mineral fertilizers, from an agricultural and environmental standpoint	https://doi.org/10.1016/j.jclepro.2010.11.018
21	Spain	Cabrils (Barcelona)	Green space	Horizontal farming	Controlled-environment with sunlight	Greenhouse	A round arched greenhouse with vertical sidewalls of 5000 m2 was considered. The multi-tunnel greenhouse was 104 m long, 8 m wide per span, 4m high at the gutter and 5.5 m high at the ridge.	Vegetables primary	Tomatoes	Tomatoes (Solanum lycopersicum var. "Caramba")	Soil-based	Grown in a typic Xerothent soil. Mineral fertilisers (GH_M)	Mean of 4 replicates, over one year (2008)	16.6	1	16.6	Total yield (not commercial yield)	Martinez-Blanco et al. (2011)	Assessment of tomato Mediterranean production in open-field and standard multi-tunnel greenhouse, with compost or mineral fertilizers, from an agricultural and environmental standpoint	https://doi.org/10.1016/j.jclepro.2010.11.018
21	Spain	Cabrils (Barcelona)	Green space	Horizontal farming	Controlled-environment with sunlight	Greenhouse	A round arched greenhouse with vertical sidewalls of 5000 m2 was considered. The multi-tunnel greenhouse was 104 m long, 8 m wide per span, 4m high at the gutter and 5.5 m high at the ridge.	Vegetables primary	Tomatoes	Tomatoes (Solanum lycopersicum var. "Caramba")	Soil-based	Grown in a typic Xerothent soil. Compost (GH_C)	Mean of 4 replicates, over one year (2008)	10.1	1	10.1	Total yield (not commercial yield)	Martinez-Blanco et al. (2011)	Assessment of tomato Mediterranean production in open-field and standard multi-tunnel greenhouse, with compost or mineral fertilizers, from an agricultural and environmental standpoint	https://doi.org/10.1016/j.jclepro.2010.11.018
21	Spain	Santa Susanna (Barcelona)	Green space	Horizontal farming	Open-air	Urban farm	Planting was at a plant density of 2.3 m-2 (open-field)	Vegetables primary	Tomatoes	Tomatoes (Solanum lycopersicum var. "El Virado")	Soil-based	Grown in a typic Xerothent soil. Compost and mineral fertilisers (OF_CM).	Mean of 4 replicates, over one year (2007)	12.7	1	12.7	Total yield (not commercial yield)	Martinez-Blanco et al. (2011)	Assessment of tomato Mediterranean production in open-field and standard multi-tunnel greenhouse, with compost or mineral fertilizers, from an agricultural and environmental standpoint	https://doi.org/10.1016/j.jclepro.2010.11.018
21	Spain	Santa Susanna (Barcelona)	Green space	Horizontal farming	Open-air	Urban farm	Planting was at a plant density of 2.3 m-2 (open-field)	Vegetables primary	Tomatoes	Tomatoes (Solanum lycopersicum var. "El Virado")	Soil-based	Grown in a typic Xerothent soil. Mineral fertilisers (OF_M)	Mean of 4 replicates, over one year (2007)	12.7	1	12.7	Total yield (not commercial yield)	Martinez-Blanco et al. (2011)	Assessment of tomato Mediterranean production in open-field and standard multi-tunnel greenhouse, with compost or mineral fertilizers, from an agricultural and environmental standpoint	https://doi.org/10.1016/j.jclepro.2010.11.018
21	Spain	Santa Susanna (Barcelona)	Green space	Horizontal farming	Open-air	Urban farm	Planting was at a plant density of 2.3 m-2 (open-field)	Vegetables primary	Tomatoes	Tomatoes (Solanum lycopersicum var. "El Virado")	Soil-based	Grown in a typic Xerothent soil. Compost (OF_C)	Mean of 4 replicates, over one year (2007)	11.8	1	11.8	Total yield (not commercial yield)	Martinez-Blanco et al. (2011)	Assessment of tomato Mediterranean production in open-field and standard multi-tunnel greenhouse, with compost or mineral fertilizers, from an agricultural and environmental standpoint	https://doi.org/10.1016/j.jclepro.2010.11.018
22	USA	New York City (NY)	Rooftop	Horizontal farming	Open-air	Urban farm	Brooklyn Grange Navy Yard farm, atop an 11-story building in the former Brooklyn Navy Yard, NYC. The entire site area (6,122 m2) is divided into 8 catchments, each with a drain connected to the municipal combined sewer system. 67% (4,082 m2) of the overall surface area is covered with soil underlain by a drainage layer.	Vegetables primary	Lettuce and chicory	Green mix - leaf lettuce (Lactuca sativa) and mustard greens (Brassica juncea)	Soil-based	Soil is Rooflite® Intensive ag, a commercial soil blend of expanded shale, animal manure, and re-used mushroom substrate.	1 replicate, over two years (2015-2016)	3.5	1	3.5	Yield data is in Supplementary Materials of Harada et al. (2020), https://doi.org/10.3389/fsufs.2020.00076	Harada et al. (2018)	Nitrogen Biogeochemistry of an Urban Rooftop Farm	https://doi.org/10.3389/fevo.2018.00153
22	USA	New York City (NY)	Rooftop	Horizontal farming	Open-air	Urban farm	Brooklyn Grange Navy Yard farm, atop an 11-story building in the former Brooklyn Navy Yard, NYC. The entire site area (6,122 m2) is divided into 8 catchments, each with a drain connected to the municipal combined sewer system. 67% (4,082 m2) of the overall surface area is covered with soil underlain by a drainage layer.	Vegetables primary	Cabbages and other brassicas	Green mix - leaf lettuce (Lactuca sativa) and mustard greens (Brassica juncea)	Soil-based	Soil is Rooflite® Intensive ag, a commercial soil blend of expanded shale, animal manure, and re-used mushroom substrate.	1 replicate, over two years (2015-2016)	3.5	1	3.5	Yield data is in Supplementary Materials of Harada et al. (2020), https://doi.org/10.3389/fsufs.2020.00076	Harada et al. (2018)	Nitrogen Biogeochemistry of an Urban Rooftop Farm	https://doi.org/10.3389/fevo.2018.00153
22	USA	New York City (NY)	Rooftop	Horizontal farming	Open-air	Urban farm	Brooklyn Grange Navy Yard farm, atop an 11-story building in the former Brooklyn Navy Yard, NYC. The entire site area (6,122 m2) is divided into 8 catchments, each with a drain connected to the municipal combined sewer system. 67% (4,082 m2) of the overall surface area is covered with soil underlain by a drainage layer.	Vegetables primary	Tomatoes	Tomatoes (Solanum lycopersicum)	Soil-based	Soil is Rooflite® Intensive ag, a commercial soil blend of expanded shale, animal manure, and re-used mushroom substrate.	1 replicate, over two years (2015-2016)	8.7	1	8.7	Yield data is in Supplementary Materials of Harada et al. (2020), https://doi.org/10.3389/fsufs.2020.00076	Harada et al. (2018)	Nitrogen Biogeochemistry of an Urban Rooftop Farm	https://doi.org/10.3389/fevo.2018.00153
22	USA	New York City (NY)	Rooftop	Horizontal farming	Open-air	Urban farm	Brooklyn Grange Navy Yard farm, atop an 11-story building in the former Brooklyn Navy Yard, NYC. The entire site area (6,122 m2) is divided into 8 catchments, each with a drain connected to the municipal combined sewer system. 67% (4,082 m2) of the overall surface area is covered with soil underlain by a drainage layer.	Vegetables primary	Cabbages and other brassicas	Rocket (Eruca sativa)	Soil-based	Soil is Rooflite® Intensive ag, a commercial soil blend of expanded shale, animal manure, and re-used mushroom substrate.	1 replicate, over two years (2015-2016)	4	1	4	Yield data is in Supplementary Materials of Harada et al. (2020), https://doi.org/10.3389/fsufs.2020.00076	Harada et al. (2018)	Nitrogen Biogeochemistry of an Urban Rooftop Farm	https://doi.org/10.3389/fevo.2018.00153
22	USA	New York City (NY)	Rooftop	Horizontal farming	Open-air	Urban farm	Brooklyn Grange Navy Yard farm, atop an 11-story building in the former Brooklyn Navy Yard, NYC. The entire site area (6,122 m2) is divided into 8 catchments, each with a drain connected to the municipal combined sewer system. 67% (4,082 m2) of the overall surface area is covered with soil underlain by a drainage layer.	Vegetables primary	Chillies and peppers	Peppers (Capsicum annuum)	Soil-based	Soil is Rooflite® Intensive ag, a commercial soil blend of expanded shale, animal manure, and re-used mushroom substrate.	1 replicate, over two years (2015-2016)	8.8	1	8.8	Yield data is in Supplementary Materials of Harada et al. (2020), https://doi.org/10.3389/fsufs.2020.00076	Harada et al. (2018)	Nitrogen Biogeochemistry of an Urban Rooftop Farm	https://doi.org/10.3389/fevo.2018.00153
22	USA	New York City (NY)	Rooftop	Horizontal farming	Open-air	Urban farm	Brooklyn Grange Navy Yard farm, atop an 11-story building in the former Brooklyn Navy Yard, NYC. The entire site area (6,122 m2) is divided into 8 catchments, each with a drain connected to the municipal combined sewer system. 67% (4,082 m2) of the overall surface area is covered with soil underlain by a drainage layer.	Vegetables primary	Cabbages and other brassicas	Kale (Brassica oleracea var. laciniata & palmifolia)	Soil-based	Soil is Rooflite® Intensive ag, a commercial soil blend of expanded shale, animal manure, and re-used mushroom substrate.	1 replicate, over two years (2015-2016)	9.5	1	9.5	Yield data is in Supplementary Materials of Harada et al. (2020), https://doi.org/10.3389/fsufs.2020.00076	Harada et al. (2018)	Nitrogen Biogeochemistry of an Urban Rooftop Farm	https://doi.org/10.3389/fevo.2018.00153
22	USA	New York City (NY)	Rooftop	Horizontal farming	Open-air	Urban farm	Brooklyn Grange Navy Yard farm, atop an 11-story building in the former Brooklyn Navy Yard, NYC. The entire site area (6,122 m2) is divided into 8 catchments, each with a drain connected to the municipal combined sewer system. 67% (4,082 m2) of the overall surface area is covered with soil underlain by a drainage layer.	Vegetables primary	Vegetables, fresh nes	Chard (Beta vulgaris)	Soil-based	Soil is Rooflite® Intensive ag, a commercial soil blend of expanded shale, animal manure, and re-used mushroom substrate.	1 replicate, over two years (2015-2016)	8.1	1	8.1	Yield data is in Supplementary Materials of Harada et al. (2020), https://doi.org/10.3389/fsufs.2020.00076	Harada et al. (2018)	Nitrogen Biogeochemistry of an Urban Rooftop Farm	https://doi.org/10.3389/fevo.2018.00153
22	USA	New York City (NY)	Rooftop	Horizontal farming	Open-air	Urban farm	Brooklyn Grange Navy Yard farm, atop an 11-story building in the former Brooklyn Navy Yard, NYC. The entire site area (6,122 m2) is divided into 8 catchments, each with a drain connected to the municipal combined sewer system. 67% (4,082 m2) of the overall surface area is covered with soil underlain by a drainage layer.	Vegetables primary	Carrots and turnips	Turnips (Brassica rapa var. rapa)	Soil-based	Soil is Rooflite® Intensive ag, a commercial soil blend of expanded shale, animal manure, and re-used mushroom substrate.	1 replicate, over two years (2015-2016)	7	1	7	Yield data is in Supplementary Materials of Harada et al. (2020), https://doi.org/10.3389/fsufs.2020.00076	Harada et al. (2018)	Nitrogen Biogeochemistry of an Urban Rooftop Farm	https://doi.org/10.3389/fevo.2018.00153
22	USA	New York City (NY)	Rooftop	Horizontal farming	Open-air	Urban farm	Brooklyn Grange Navy Yard farm, atop an 11-story building in the former Brooklyn Navy Yard, NYC. The entire site area (6,122 m2) is divided into 8 catchments, each with a drain connected to the municipal combined sewer system. 67% (4,082 m2) of the overall surface area is covered with soil underlain by a drainage layer.	Vegetables primary	Cucumbers and gherkins	Cucumbers (Cucumis sativus)	Soil-based	Soil is Rooflite® Intensive ag, a commercial soil blend of expanded shale, animal manure, and re-used mushroom substrate.	1 replicate, over two years (2015-2016)	4.9	1	4.9	Yield data is in Supplementary Materials of Harada et al. (2020), https://doi.org/10.3389/fsufs.2020.00076	Harada et al. (2018)	Nitrogen Biogeochemistry of an Urban Rooftop Farm	https://doi.org/10.3389/fevo.2018.00153
22	USA	New York City (NY)	Rooftop	Horizontal farming	Open-air	Urban farm	Brooklyn Grange Navy Yard farm, atop an 11-story building in the former Brooklyn Navy Yard, NYC. The entire site area (6,122 m2) is divided into 8 catchments, each with a drain connected to the municipal combined sewer system. 67% (4,082 m2) of the overall surface area is covered with soil underlain by a drainage layer.	Vegetables primary	Aubergines	Aubergines (Solanum melongena)	Soil-based	Soil is Rooflite® Intensive ag, a commercial soil blend of expanded shale, animal manure, and re-used mushroom substrate.	1 replicate, over two years (2015-2016)	5.8	1	5.8	Yield data is in Supplementary Materials of Harada et al. (2020), https://doi.org/10.3389/fsufs.2020.00076	Harada et al. (2018)	Nitrogen Biogeochemistry of an Urban Rooftop Farm	https://doi.org/10.3389/fevo.2018.00153
22	USA	New York City (NY)	Rooftop	Horizontal farming	Open-air	Urban farm	Brooklyn Grange Navy Yard farm, atop an 11-story building in the former Brooklyn Navy Yard, NYC. The entire site area (6,122 m2) is divided into 8 catchments, each with a drain connected to the municipal combined sewer system. 67% (4,082 m2) of the overall surface area is covered with soil underlain by a drainage layer.	Vegetables primary	Carrots and turnips	Carrots (Daucus carota subsp. Sativus)	Soil-based	Soil is Rooflite® Intensive ag, a commercial soil blend of expanded shale, animal manure, and re-used mushroom substrate.	1 replicate, over two years (2015-2016)	3.5	1	3.5	Yield data is in Supplementary Materials of Harada et al. (2020), https://doi.org/10.3389/fsufs.2020.00076	Harada et al. (2018)	Nitrogen Biogeochemistry of an Urban Rooftop Farm	https://doi.org/10.3389/fevo.2018.00153
22	USA	New York City (NY)	Rooftop	Horizontal farming	Open-air	Urban farm	Brooklyn Grange Navy Yard farm, atop an 11-story building in the former Brooklyn Navy Yard, NYC. The entire site area (6,122 m2) is divided into 8 catchments, each with a drain connected to the municipal combined sewer system. 67% (4,082 m2) of the overall surface area is covered with soil underlain by a drainage layer.	Vegetables primary	Pumpkins, squash and gourds	Courgettes (Cucurbita pepo)	Soil-based	Soil is Rooflite® Intensive ag, a commercial soil blend of expanded shale, animal manure, and re-used mushroom substrate.	1 replicate, over two years (2015-2016)	9.3	1	9.3	Yield data is in Supplementary Materials of Harada et al. (2020), https://doi.org/10.3389/fsufs.2020.00076	Harada et al. (2018)	Nitrogen Biogeochemistry of an Urban Rooftop Farm	https://doi.org/10.3389/fevo.2018.00153
22	USA	New York City (NY)	Rooftop	Horizontal farming	Open-air	Urban farm	Brooklyn Grange Navy Yard farm, atop an 11-story building in the former Brooklyn Navy Yard, NYC. The entire site area (6,122 m2) is divided into 8 catchments, each with a drain connected to the municipal combined sewer system. 67% (4,082 m2) of the overall surface area is covered with soil underlain by a drainage layer.	Vegetables primary	Onions and shallots	Onions (Allium cepa)	Soil-based	Soil is Rooflite® Intensive ag, a commercial soil blend of expanded shale, animal manure, and re-used mushroom substrate.	1 replicate, over two years (2015-2016)	10.5	1	10.5	Yield data is in Supplementary Materials of Harada et al. (2020), https://doi.org/10.3389/fsufs.2020.00076	Harada et al. (2018)	Nitrogen Biogeochemistry of an Urban Rooftop Farm	https://doi.org/10.3389/fevo.2018.00153
22	USA	New York City (NY)	Rooftop	Horizontal farming	Open-air	Urban farm	Brooklyn Grange Navy Yard farm, atop an 11-story building in the former Brooklyn Navy Yard, NYC. The entire site area (6,122 m2) is divided into 8 catchments, each with a drain connected to the municipal combined sewer system. 67% (4,082 m2) of the overall surface area is covered with soil underlain by a drainage layer.	Vegetables primary	Vegetables, fresh nes	Radishes (Raphanus raphanistrum subsp. Sativus)	Soil-based	Soil is Rooflite® Intensive ag, a commercial soil blend of expanded shale, animal manure, and re-used mushroom substrate.	1 replicate, over two years (2015-2016)	3.8	1	3.8	Yield data is in Supplementary Materials of Harada et al. (2020), https://doi.org/10.3389/fsufs.2020.00076	Harada et al. (2018)	Nitrogen Biogeochemistry of an Urban Rooftop Farm	https://doi.org/10.3389/fevo.2018.00153
22	USA	New York City (NY)	Rooftop	Horizontal farming	Open-air	Urban farm	Brooklyn Grange Navy Yard farm, atop an 11-story building in the former Brooklyn Navy Yard, NYC. The entire site area (6,122 m2) is divided into 8 catchments, each with a drain connected to the municipal combined sewer system. 67% (4,082 m2) of the overall surface area is covered with soil underlain by a drainage layer.	Vegetables primary	Vegetables, fresh nes	Basil (Ocimum basilicum)	Soil-based	Soil is Rooflite® Intensive ag, a commercial soil blend of expanded shale, animal manure, and re-used mushroom substrate.	1 replicate, over two years (2015-2016)	3.2	1	3.2	Yield data is in Supplementary Materials of Harada et al. (2020), https://doi.org/10.3389/fsufs.2020.00076	Harada et al. (2018)	Nitrogen Biogeochemistry of an Urban Rooftop Farm	https://doi.org/10.3389/fevo.2018.00153
22	USA	New York City (NY)	Rooftop	Horizontal farming	Open-air	Urban farm	Brooklyn Grange Navy Yard farm, atop an 11-story building in the former Brooklyn Navy Yard, NYC. The entire site area (6,122 m2) is divided into 8 catchments, each with a drain connected to the municipal combined sewer system. 67% (4,082 m2) of the overall surface area is covered with soil underlain by a drainage layer.	Fruit primary	Cherries	Ground cherries (Prunus fruticose)	Soil-based	Soil is Rooflite® Intensive ag, a commercial soil blend of expanded shale, animal manure, and re-used mushroom substrate.	1 replicate, over two years (2015-2016)	8.4	1	8.4	Yield data is in Supplementary Materials of Harada et al. (2020), https://doi.org/10.3389/fsufs.2020.00076	Harada et al. (2018)	Nitrogen Biogeochemistry of an Urban Rooftop Farm	https://doi.org/10.3389/fevo.2018.00153
22	USA	New York City (NY)	Rooftop	Horizontal farming	Open-air	Urban farm	Brooklyn Grange Navy Yard farm, atop an 11-story building in the former Brooklyn Navy Yard, NYC. The entire site area (6,122 m2) is divided into 8 catchments, each with a drain connected to the municipal combined sewer system. 67% (4,082 m2) of the overall surface area is covered with soil underlain by a drainage layer.	Vegetables primary	Peppermint	Peppermint (Mentha × piperita)	Soil-based	Soil is Rooflite® Intensive ag, a commercial soil blend of expanded shale, animal manure, and re-used mushroom substrate.	1 replicate, over two years (2015-2016)	3.7	1	3.7	Yield data is in Supplementary Materials of Harada et al. (2020), https://doi.org/10.3389/fsufs.2020.00076	Harada et al. (2018)	Nitrogen Biogeochemistry of an Urban Rooftop Farm	https://doi.org/10.3389/fevo.2018.00153
22	USA	New York City (NY)	Rooftop	Horizontal farming	Open-air	Urban farm	Brooklyn Grange Navy Yard farm, atop an 11-story building in the former Brooklyn Navy Yard, NYC. The entire site area (6,122 m2) is divided into 8 catchments, each with a drain connected to the municipal combined sewer system. 67% (4,082 m2) of the overall surface area is covered with soil underlain by a drainage layer.	Vegetables primary	Carrots and turnips	German turnips (Brassica oleracea var. gongylodes)	Soil-based	Soil is Rooflite® Intensive ag, a commercial soil blend of expanded shale, animal manure, and re-used mushroom substrate.	1 replicate, over two years (2015-2016)	5.8	1	5.8	Yield data is in Supplementary Materials of Harada et al. (2020), https://doi.org/10.3389/fsufs.2020.00076	Harada et al. (2018)	Nitrogen Biogeochemistry of an Urban Rooftop Farm	https://doi.org/10.3389/fevo.2018.00153
22	USA	New York City (NY)	Rooftop	Horizontal farming	Open-air	Urban farm	Brooklyn Grange Navy Yard farm, atop an 11-story building in the former Brooklyn Navy Yard, NYC. The entire site area (6,122 m2) is divided into 8 catchments, each with a drain connected to the municipal combined sewer system. 67% (4,082 m2) of the overall surface area is covered with soil underlain by a drainage layer.	Roots and tubers	Roots and tubers nes	Jerusalem artichokes (Helianthus tuberosus)	Soil-based	Soil is Rooflite® Intensive ag, a commercial soil blend of expanded shale, animal manure, and re-used mushroom substrate.	1 replicate, over two years (2015-2016)	3.6	1	3.6	Yield data is in Supplementary Materials of Harada et al. (2020), https://doi.org/10.3389/fsufs.2020.00076	Harada et al. (2018)	Nitrogen Biogeochemistry of an Urban Rooftop Farm	https://doi.org/10.3389/fevo.2018.00153
22	USA	New York City (NY)	Rooftop	Horizontal farming	Open-air	Urban farm	Brooklyn Grange Navy Yard farm, atop an 11-story building in the former Brooklyn Navy Yard, NYC. The entire site area (6,122 m2) is divided into 8 catchments, each with a drain connected to the municipal combined sewer system. 67% (4,082 m2) of the overall surface area is covered with soil underlain by a drainage layer.	Vegetables primary	Peas	Peas (Pisum sativum)	Soil-based	Soil is Rooflite® Intensive ag, a commercial soil blend of expanded shale, animal manure, and re-used mushroom substrate.	1 replicate, over two years (2015-2016)	3.9	1	3.9	Yield data is in Supplementary Materials of Harada et al. (2020), https://doi.org/10.3389/fsufs.2020.00076	Harada et al. (2018)	Nitrogen Biogeochemistry of an Urban Rooftop Farm	https://doi.org/10.3389/fevo.2018.00153
22	USA	New York City (NY)	Rooftop	Horizontal farming	Open-air	Urban farm	Brooklyn Grange Navy Yard farm, atop an 11-story building in the former Brooklyn Navy Yard, NYC. The entire site area (6,122 m2) is divided into 8 catchments, each with a drain connected to the municipal combined sewer system. 67% (4,082 m2) of the overall surface area is covered with soil underlain by a drainage layer.	Vegetables primary	Garlic	Garlic (Allium sativum)	Soil-based	Soil is Rooflite® Intensive ag, a commercial soil blend of expanded shale, animal manure, and re-used mushroom substrate.	1 replicate, over two years (2015-2016)	1.4	1	1.4	Yield data is in Supplementary Materials of Harada et al. (2020), https://doi.org/10.3389/fsufs.2020.00076	Harada et al. (2018)	Nitrogen Biogeochemistry of an Urban Rooftop Farm	https://doi.org/10.3389/fevo.2018.00153
23	Spain	Granada	Ground	Horizontal farming	Controlled-environment with sunlight	Greenhouse	Open-frame greenhouse oriented E-W, constructed with galvanized tubing and covered in clear three-layered plastic. The interior space consisted of three sections of equal area (6 m wide x 37 m long) with a gabled roof above each section.	Vegetables primary	Chillies and peppers	Green peppers (Capsicum annuum cv. Ziggy)	Hydroponic	Grown in perlite (commercial name B12). one drip emitter was used every square meter of cultivated surface area at a flow rate of roughly 3 litres h-1 with 1 atm of pressure. Treatment A1	Mean of 3 replicates, over one year (2003)	6.66	1	6.66		Garcia Lozano et al. (2005)	Green-Pepper Fertigation in Soilless Culture	https://doi.org/10.17660/ActaHortic.2005.697.71	https://wwwlib.teiep.gr/images/stories/acta/Acta%20697/697_71.pdf
23	Spain	Granada	Ground	Horizontal farming	Controlled-environment with sunlight	Greenhouse	Open-frame greenhouse oriented E-W, constructed with galvanized tubing and covered in clear three-layered plastic. The interior space consisted of three sections of equal area (6 m wide x 37 m long) with a gabled roof above each section.	Vegetables primary	Chillies and peppers	Green peppers (Capsicum annuum cv. Ziggy)	Hydroponic	Grown in perlite (commercial name B12). one drip emitter was used every square meter of cultivated surface area at a flow rate of roughly 3 litres h-1 with 1 atm of pressure. Treatment B1	Mean of 3 replicates, over one year (2003)	7	1	7		Garcia Lozano et al. (2005)	Green-Pepper Fertigation in Soilless Culture	https://doi.org/10.17660/ActaHortic.2005.697.71	https://wwwlib.teiep.gr/images/stories/acta/Acta%20697/697_71.pdf
23	Spain	Granada	Ground	Horizontal farming	Controlled-environment with sunlight	Greenhouse	Open-frame greenhouse oriented E-W, constructed with galvanized tubing and covered in clear three-layered plastic. The interior space consisted of three sections of equal area (6 m wide x 37 m long) with a gabled roof above each section.	Vegetables primary	Chillies and peppers	Green peppers (Capsicum annuum cv. Ziggy)	Hydroponic	Grown in perlite (commercial name B12). one drip emitter was used every square meter of cultivated surface area at a flow rate of roughly 3 litres h-1 with 1 atm of pressure. Treatment C1	Mean of 3 replicates, over one year (2003)	6.73	1	6.73		Garcia Lozano et al. (2005)	Green-Pepper Fertigation in Soilless Culture	https://doi.org/10.17660/ActaHortic.2005.697.71	https://wwwlib.teiep.gr/images/stories/acta/Acta%20697/697_71.pdf
23	Spain	Granada	Ground	Horizontal farming	Controlled-environment with sunlight	Greenhouse	Open-frame greenhouse oriented E-W, constructed with galvanized tubing and covered in clear three-layered plastic. The interior space consisted of three sections of equal area (6 m wide x 37 m long) with a gabled roof above each section.	Vegetables primary	Chillies and peppers	Green peppers (Capsicum annuum cv. Ziggy)	Hydroponic	Grown in perlite (commercial name B12). one drip emitter was used every square meter of cultivated surface area at a flow rate of roughly 3 litres h-1 with 1 atm of pressure. Treatment D1	Mean of 3 replicates, over one year (2003)	5.23	1	5.23		Garcia Lozano et al. (2005)	Green-Pepper Fertigation in Soilless Culture	https://doi.org/10.17660/ActaHortic.2005.697.71	https://wwwlib.teiep.gr/images/stories/acta/Acta%20697/697_71.pdf
23	Spain	Granada	Ground	Horizontal farming	Controlled-environment with sunlight	Greenhouse	Open-frame greenhouse oriented E-W, constructed with galvanized tubing and covered in clear three-layered plastic. The interior space consisted of three sections of equal area (6 m wide x 37 m long) with a gabled roof above each section.	Vegetables primary	Chillies and peppers	Green peppers (Capsicum annuum cv. Litron)	Hydroponic	Grown in perlite (commercial name B12). one drip emitter was used every square meter of cultivated surface area at a flow rate of roughly 3 litres h-1 with 1 atm of pressure. Treatment A2	Mean of 3 replicates, over one year (2004)	4.38	1	4.38		Garcia Lozano et al. (2005)	Green-Pepper Fertigation in Soilless Culture	https://doi.org/10.17660/ActaHortic.2005.697.71	https://wwwlib.teiep.gr/images/stories/acta/Acta%20697/697_71.pdf
23	Spain	Granada	Ground	Horizontal farming	Controlled-environment with sunlight	Greenhouse	Open-frame greenhouse oriented E-W, constructed with galvanized tubing and covered in clear three-layered plastic. The interior space consisted of three sections of equal area (6 m wide x 37 m long) with a gabled roof above each section.	Vegetables primary	Chillies and peppers	Green peppers (Capsicum annuum cv. Litron)	Hydroponic	Grown in perlite (commercial name B12). one drip emitter was used every square meter of cultivated surface area at a flow rate of roughly 3 litres h-1 with 1 atm of pressure. Treatment B2	Mean of 3 replicates, over one year (2004)	4.9	1	4.9		Garcia Lozano et al. (2005)	Green-Pepper Fertigation in Soilless Culture	https://doi.org/10.17660/ActaHortic.2005.697.71	https://wwwlib.teiep.gr/images/stories/acta/Acta%20697/697_71.pdf
24	Spain	Barcelona	Rooftop	Horizontal farming	Open-air	Rooftop garden	The garden under study is 18 m2, and it is placed on a rooftop (private terrace on the first floor above the street level, south-facing) in the city center of Barcelona.	Vegetables primary	Tomatoes	Tomatoes (Solanum lycopersicum var. Arawak)	Hydroponic	A soilless operation system was used in which plants grow in an inert substrate (perlite) and nutrients and water are supplied through fertigation. August-March season.	1 replicate, over two years (2015-2016)	3.62	1	3.62		Boneta et al. (2019)	Agronomic and Environmental Assessment of a Polyculture Rooftop Soilless Urban Home Garden in a Mediterranean City	https://doi.org/10.3389/fpls.2019.00341
24	Spain	Barcelona	Rooftop	Horizontal farming	Open-air	Rooftop garden	The garden under study is 18 m2, and it is placed on a rooftop (private terrace on the first floor above the street level, south-facing) in the city center of Barcelona.	Vegetables primary	Tomatoes	Tomatoes (Solanum lycopersicum var. Arawak)	Hydroponic	A soilless operation system was used in which plants grow in an inert substrate (perlite) and nutrients and water are supplied through fertigation. March-September season.	1 replicate, over two years (2015-2016)	5.83	1	5.83		Boneta et al. (2019)	Agronomic and Environmental Assessment of a Polyculture Rooftop Soilless Urban Home Garden in a Mediterranean City	https://doi.org/10.3389/fpls.2019.00341
24	Spain	Barcelona	Rooftop	Horizontal farming	Open-air	Rooftop garden	The garden under study is 18 m2, and it is placed on a rooftop (private terrace on the first floor above the street level, south-facing) in the city center of Barcelona.	Vegetables primary	Chillies and peppers	Green peppers (Capsicum baccatum)	Hydroponic	A soilless operation system was used in which plants grow in an inert substrate (perlite) and nutrients and water are supplied through fertigation. May-January season.	1 replicate, over two years (2015-2016)	12.6	1	12.6		Boneta et al. (2019)	Agronomic and Environmental Assessment of a Polyculture Rooftop Soilless Urban Home Garden in a Mediterranean City	https://doi.org/10.3389/fpls.2019.00341
24	Spain	Barcelona	Rooftop	Horizontal farming	Open-air	Rooftop garden	The garden under study is 18 m2, and it is placed on a rooftop (private terrace on the first floor above the street level, south-facing) in the city center of Barcelona.	Vegetables primary	Chillies and peppers	Green peppers (Capsicum baccatum)	Hydroponic	A soilless operation system was used in which plants grow in an inert substrate (perlite) and nutrients and water are supplied through fertigation. July-March season.	1 replicate, over two years (2015-2016)	10.93	1	10.93		Boneta et al. (2019)	Agronomic and Environmental Assessment of a Polyculture Rooftop Soilless Urban Home Garden in a Mediterranean City	https://doi.org/10.3389/fpls.2019.00341
24	Spain	Barcelona	Rooftop	Horizontal farming	Open-air	Rooftop garden	The garden under study is 18 m2, and it is placed on a rooftop (private terrace on the first floor above the street level, south-facing) in the city center of Barcelona.	Vegetables primary	Aubergines	Aubergines (Solanum melongena)	Hydroponic	A soilless operation system was used in which plants grow in an inert substrate (perlite) and nutrients and water are supplied through fertigation. May-March season.	1 replicate, over two years (2015-2016)	22.8	1	22.8		Boneta et al. (2019)	Agronomic and Environmental Assessment of a Polyculture Rooftop Soilless Urban Home Garden in a Mediterranean City	https://doi.org/10.3389/fpls.2019.00341
25	China	Guangzhou	Rooftop	Horizontal farming	Controlled-environment with sunlight	Greenhouse	Screen house holding 14 hydroponic units on the rooftop of a two-story building	Vegetables primary	Cabbages and other brassicas	Shanghai qing (Brassica campestris L. ssp. chinensis var. communis)	Hydroponic	Instead of a single tank described in previous study (Liu et al., 2016), the frame supports two hydroponic tanks. Top tank only (T).	Mean of 10 replicates, over three years	30.6	12	2.55		Su et al. (2020)	Increasing effectiveness of urban rooftop farming through reflector-assisted double-layer hydroponic production	https://doi.org/10.1016/j.ufug.2020.126766
25	China	Guangzhou	Rooftop	Horizontal farming	Controlled-environment with sunlight	Greenhouse	Screen house holding 14 hydroponic units on the rooftop of a two-story building	Vegetables primary	Cabbages and other brassicas	Shanghai qing (Brassica campestris L. ssp. chinensis var. communis)	Hydroponic	Instead of a single tank described in previous study (Liu et al., 2016), the frame supports two hydroponic tanks. Top + bottom tanks with reflectors (T+BR).	Mean of 10 replicates, over three years	43.2667	12	3.60556		Su et al. (2020)	Increasing effectiveness of urban rooftop farming through reflector-assisted double-layer hydroponic production	https://doi.org/10.1016/j.ufug.2020.126766
25	China	Guangzhou	Rooftop	Horizontal farming	Controlled-environment with sunlight	Greenhouse	Screen house holding 14 hydroponic units on the rooftop of a two-story building	Vegetables primary	Cabbages and other brassicas	Chinese flowering cabbage (Brassica campestris L. ssp. chinensis var. utilis Tsen et Lee)	Hydroponic	Instead of a single tank described in previous study (Liu et al., 2016), the frame supports two hydroponic tanks. Top tank only (T).	Mean of 10 replicates, over three years	23.2667	10	2.32667		Su et al. (2020)	Increasing effectiveness of urban rooftop farming through reflector-assisted double-layer hydroponic production	https://doi.org/10.1016/j.ufug.2020.126766
25	China	Guangzhou	Rooftop	Horizontal farming	Controlled-environment with sunlight	Greenhouse	Screen house holding 14 hydroponic units on the rooftop of a two-story building	Vegetables primary	Cabbages and other brassicas	Chinese flowering cabbage (Brassica campestris L. ssp. chinensis var. utilis Tsen et Lee)	Hydroponic	Instead of a single tank described in previous study (Liu et al., 2016), the frame supports two hydroponic tanks. Top + bottom tanks with reflectors (T+BR).	Mean of 10 replicates, over three years	33.8	10	3.38		Su et al. (2020)	Increasing effectiveness of urban rooftop farming through reflector-assisted double-layer hydroponic production	https://doi.org/10.1016/j.ufug.2020.126766
25	China	Guangzhou	Rooftop	Horizontal farming	Controlled-environment with sunlight	Greenhouse	Screen house holding 14 hydroponic units on the rooftop of a two-story building	Vegetables primary	Lettuce and chicory	Italian lettuce (Lactuca sativa L. var. ramosa Hort)	Hydroponic	Instead of a single tank described in previous study (Liu et al., 2016), the frame supports two hydroponic tanks. Top tank only (T).	Mean of 10 replicates, over three years	9.26667	3	3.08889		Su et al. (2020)	Increasing effectiveness of urban rooftop farming through reflector-assisted double-layer hydroponic production	https://doi.org/10.1016/j.ufug.2020.126766
25	China	Guangzhou	Rooftop	Horizontal farming	Controlled-environment with sunlight	Greenhouse	Screen house holding 14 hydroponic units on the rooftop of a two-story building	Vegetables primary	Lettuce and chicory	Italian lettuce (Lactuca sativa L. var. ramosa Hort)	Hydroponic	Instead of a single tank described in previous study (Liu et al., 2016), the frame supports two hydroponic tanks. Top + bottom tanks with reflectors (T+BR).	Mean of 10 replicates, over three years	12.1333	3	4.04444		Su et al. (2020)	Increasing effectiveness of urban rooftop farming through reflector-assisted double-layer hydroponic production	https://doi.org/10.1016/j.ufug.2020.126766
25	China	Guangzhou	Rooftop	Horizontal farming	Controlled-environment with sunlight	Greenhouse	Screen house holding 14 hydroponic units on the rooftop of a two-story building	Vegetables primary	Lettuce and chicory	Leaf lettuce (Lactuca sativa var. longifoliaf Lam)	Hydroponic	Instead of a single tank described in previous study (Liu et al., 2016), the frame supports two hydroponic tanks. Top tank only (T).	Mean of 10 replicates, over three years	13.8	7	1.97143		Su et al. (2020)	Increasing effectiveness of urban rooftop farming through reflector-assisted double-layer hydroponic production	https://doi.org/10.1016/j.ufug.2020.126766
25	China	Guangzhou	Rooftop	Horizontal farming	Controlled-environment with sunlight	Greenhouse	Screen house holding 14 hydroponic units on the rooftop of a two-story building	Vegetables primary	Lettuce and chicory	Leaf lettuce (Lactuca sativa var. longifoliaf Lam)	Hydroponic	Instead of a single tank described in previous study (Liu et al., 2016), the frame supports two hydroponic tanks. Top + bottom tanks with reflectors (T+BR).	Mean of 10 replicates, over three years	20.2667	7	2.89524		Su et al. (2020)	Increasing effectiveness of urban rooftop farming through reflector-assisted double-layer hydroponic production	https://doi.org/10.1016/j.ufug.2020.126766
25	China	Guangzhou	Rooftop	Horizontal farming	Controlled-environment with sunlight	Greenhouse	Screen house holding 14 hydroponic units on the rooftop of a two-story building	Vegetables primary	Vegetables, fresh nes	Leaf celery (Apium graveolens var. secalinum)	Hydroponic	Instead of a single tank described in previous study (Liu et al., 2016), the frame supports two hydroponic tanks. Top tank only (T).	Mean of 10 replicates, over three years	7.8	4	1.95		Su et al. (2020)	Increasing effectiveness of urban rooftop farming through reflector-assisted double-layer hydroponic production	https://doi.org/10.1016/j.ufug.2020.126766
25	China	Guangzhou	Rooftop	Horizontal farming	Controlled-environment with sunlight	Greenhouse	Screen house holding 14 hydroponic units on the rooftop of a two-story building	Vegetables primary	Vegetables, fresh nes	Leaf celery (Apium graveolens var. secalinum)	Hydroponic	Instead of a single tank described in previous study (Liu et al., 2016), the frame supports two hydroponic tanks. Top + bottom tanks with reflectors (T+BR).	Mean of 10 replicates, over three years	13.7333	4	3.43333		Su et al. (2020)	Increasing effectiveness of urban rooftop farming through reflector-assisted double-layer hydroponic production	https://doi.org/10.1016/j.ufug.2020.126766
25	China	Guangzhou	Rooftop	Horizontal farming	Controlled-environment with sunlight	Greenhouse	Screen house holding 14 hydroponic units on the rooftop of a two-story building	Vegetables primary	Cabbages and other brassicas	Chinese kale (Brassica oleracea var. alboglabra cv. Zhonghua)	Hydroponic	Instead of a single tank described in previous study (Liu et al., 2016), the frame supports two hydroponic tanks. Top tank only (T).	Mean of 10 replicates, over three years	11.3333	8	1.41667		Su et al. (2020)	Increasing effectiveness of urban rooftop farming through reflector-assisted double-layer hydroponic production	https://doi.org/10.1016/j.ufug.2020.126766
25	China	Guangzhou	Rooftop	Horizontal farming	Controlled-environment with sunlight	Greenhouse	Screen house holding 14 hydroponic units on the rooftop of a two-story building	Vegetables primary	Cabbages and other brassicas	Chinese kale (Brassica oleracea var. alboglabra cv. Zhonghua)	Hydroponic	Instead of a single tank described in previous study (Liu et al., 2016), the frame supports two hydroponic tanks. Top + bottom tanks with reflectors (T+BR).	Mean of 10 replicates, over three years	16.4	8	2.05		Su et al. (2020)	Increasing effectiveness of urban rooftop farming through reflector-assisted double-layer hydroponic production	https://doi.org/10.1016/j.ufug.2020.126766
25	China	Guangzhou	Rooftop	Horizontal farming	Controlled-environment with sunlight	Greenhouse	Screen house holding 14 hydroponic units on the rooftop of a two-story building	Vegetables primary	Lettuce and chicory	Curly endive (Cichorium endivia L. var. crispum)	Hydroponic	Instead of a single tank described in previous study (Liu et al., 2016), the frame supports two hydroponic tanks. Top tank only (T).	Mean of 10 replicates, over three years	15.6	12	1.3		Su et al. (2020)	Increasing effectiveness of urban rooftop farming through reflector-assisted double-layer hydroponic production	https://doi.org/10.1016/j.ufug.2020.126766
25	China	Guangzhou	Rooftop	Horizontal farming	Controlled-environment with sunlight	Greenhouse	Screen house holding 14 hydroponic units on the rooftop of a two-story building	Vegetables primary	Lettuce and chicory	Curly endive (Cichorium endivia L. var. crispum)	Hydroponic	Instead of a single tank described in previous study (Liu et al., 2016), the frame supports two hydroponic tanks. Top + bottom tanks with reflectors (T+BR).	Mean of 10 replicates, over three years	26.6667	12	2.22222		Su et al. (2020)	Increasing effectiveness of urban rooftop farming through reflector-assisted double-layer hydroponic production	https://doi.org/10.1016/j.ufug.2020.126766
25	China	Guangzhou	Rooftop	Horizontal farming	Controlled-environment with sunlight	Greenhouse	Screen house holding 14 hydroponic units on the rooftop of a two-story building	Vegetables primary	Vegetables, fresh nes	Crown daisy (Chrysanthemum coronarium L.)	Hydroponic	Instead of a single tank described in previous study (Liu et al., 2016), the frame supports two hydroponic tanks. Top tank only (T).	Mean of 10 replicates, over three years	2.54667	3	0.848889		Su et al. (2020)	Increasing effectiveness of urban rooftop farming through reflector-assisted double-layer hydroponic production	https://doi.org/10.1016/j.ufug.2020.126766
25	China	Guangzhou	Rooftop	Horizontal farming	Controlled-environment with sunlight	Greenhouse	Screen house holding 14 hydroponic units on the rooftop of a two-story building	Vegetables primary	Vegetables, fresh nes	Crown daisy (Chrysanthemum coronarium L.)	Hydroponic	Instead of a single tank described in previous study (Liu et al., 2016), the frame supports two hydroponic tanks. Top + bottom tanks with reflectors (T+BR).	Mean of 10 replicates, over three years	4.22667	3	1.40889		Su et al. (2020)	Increasing effectiveness of urban rooftop farming through reflector-assisted double-layer hydroponic production	https://doi.org/10.1016/j.ufug.2020.126766
25	China	Guangzhou	Rooftop	Horizontal farming	Controlled-environment with sunlight	Greenhouse	Screen house holding 14 hydroponic units on the rooftop of a two-story building	Vegetables primary	Cabbages and other brassicas	Leaf mustard (Brassica juncea var. foliosa)	Hydroponic	Instead of a single tank described in previous study (Liu et al., 2016), the frame supports two hydroponic tanks. Top tank only (T).	Mean of 10 replicates, over three years	10.4	9	1.15556		Su et al. (2020)	Increasing effectiveness of urban rooftop farming through reflector-assisted double-layer hydroponic production	https://doi.org/10.1016/j.ufug.2020.126766
25	China	Guangzhou	Rooftop	Horizontal farming	Controlled-environment with sunlight	Greenhouse	Screen house holding 14 hydroponic units on the rooftop of a two-story building	Vegetables primary	Cabbages and other brassicas	Leaf mustard (Brassica juncea var. foliosa)	Hydroponic	Instead of a single tank described in previous study (Liu et al., 2016), the frame supports two hydroponic tanks. Top + bottom tanks with reflectors (T+BR).	Mean of 10 replicates, over three years	18.0667	9	2.00741		Su et al. (2020)	Increasing effectiveness of urban rooftop farming through reflector-assisted double-layer hydroponic production	https://doi.org/10.1016/j.ufug.2020.126766
25	China	Guangzhou	Rooftop	Horizontal farming	Controlled-environment with sunlight	Greenhouse	Screen house holding 14 hydroponic units on the rooftop of a two-story building	Vegetables primary	Cabbages and other brassicas	Early maturing Chinese cabbage (Brassica pekinensis Rupr.)	Hydroponic	Instead of a single tank described in previous study (Liu et al., 2016), the frame supports two hydroponic tanks. Top tank only (T).	Mean of 10 replicates, over three years	23.6667	18	1.31481		Su et al. (2020)	Increasing effectiveness of urban rooftop farming through reflector-assisted double-layer hydroponic production	https://doi.org/10.1016/j.ufug.2020.126766
25	China	Guangzhou	Rooftop	Horizontal farming	Controlled-environment with sunlight	Greenhouse	Screen house holding 14 hydroponic units on the rooftop of a two-story building	Vegetables primary	Cabbages and other brassicas	Early maturing Chinese cabbage (Brassica pekinensis Rupr.)	Hydroponic	Instead of a single tank described in previous study (Liu et al., 2016), the frame supports two hydroponic tanks. Top + bottom tanks with reflectors (T+BR).	Mean of 10 replicates, over three years	34.4	18	1.91111		Su et al. (2020)	Increasing effectiveness of urban rooftop farming through reflector-assisted double-layer hydroponic production	https://doi.org/10.1016/j.ufug.2020.126766
26	Myanmar	Pyin Oo Lwin	Green space	Horizontal farming	Open-air	Urban farm	Sample made of 101 seasonal crop farms, 20 coffee farms and 20 nurseries.	Vegetables primary	Pumpkins, squash and gourds	Ash pumpkin	Soil-based	Survey collection of yield data from urban farmers.	1 replicate, over one year (2017)	2	1	2		Gasparatos and Gasparatos (2020)	Ecosystem Services Provision from Urban Farms in a Secondary City of Myanmar, Pyin Oo Lwin	https://doi.org/10.3390/agriculture10050140
26	Myanmar	Pyin Oo Lwin	Green space	Horizontal farming	Open-air	Urban farm	Sample made of 101 seasonal crop farms, 20 coffee farms and 20 nurseries.	Fruit primary	Avocados	Avocado	Soil-based	Survey collection of yield data from urban farmers.	Mean of 2 replicates, over one year (2017)	0.334	1	0.334		Gasparatos and Gasparatos (2020)	Ecosystem Services Provision from Urban Farms in a Secondary City of Myanmar, Pyin Oo Lwin	https://doi.org/10.3390/agriculture10050140
26	Myanmar	Pyin Oo Lwin	Green space	Horizontal farming	Open-air	Urban farm	Sample made of 101 seasonal crop farms, 20 coffee farms and 20 nurseries.	Fruit primary	Bananas	Banana	Soil-based	Survey collection of yield data from urban farmers.	Mean of 2 replicates, over one year (2017)	0.363	1	0.363		Gasparatos and Gasparatos (2020)	Ecosystem Services Provision from Urban Farms in a Secondary City of Myanmar, Pyin Oo Lwin	https://doi.org/10.3390/agriculture10050140
26	Myanmar	Pyin Oo Lwin	Green space	Horizontal farming	Open-air	Urban farm	Sample made of 101 seasonal crop farms, 20 coffee farms and 20 nurseries.	Vegetables primary	Beans	Bean	Soil-based	Survey collection of yield data from urban farmers.	1 replicate, over one year (2017)	0.904	1	0.904		Gasparatos and Gasparatos (2020)	Ecosystem Services Provision from Urban Farms in a Secondary City of Myanmar, Pyin Oo Lwin	https://doi.org/10.3390/agriculture10050140
26	Myanmar	Pyin Oo Lwin	Green space	Horizontal farming	Open-air	Urban farm	Sample made of 101 seasonal crop farms, 20 coffee farms and 20 nurseries.	Vegetables primary	Cabbages and other brassicas	Cabbage	Soil-based	Survey collection of yield data from urban farmers.	Mean of 5 replicates, over one year (2017)	2.542	1	2.542		Gasparatos and Gasparatos (2020)	Ecosystem Services Provision from Urban Farms in a Secondary City of Myanmar, Pyin Oo Lwin	https://doi.org/10.3390/agriculture10050140
26	Myanmar	Pyin Oo Lwin	Green space	Horizontal farming	Open-air	Urban farm	Sample made of 101 seasonal crop farms, 20 coffee farms and 20 nurseries.	Vegetables primary	Carrots and turnips	Carrot (hybrid)	Soil-based	Survey collection of yield data from urban farmers.	Mean of 8 replicates, over one year (2017)	2.758	1	2.758		Gasparatos and Gasparatos (2020)	Ecosystem Services Provision from Urban Farms in a Secondary City of Myanmar, Pyin Oo Lwin	https://doi.org/10.3390/agriculture10050140
26	Myanmar	Pyin Oo Lwin	Green space	Horizontal farming	Open-air	Urban farm	Sample made of 101 seasonal crop farms, 20 coffee farms and 20 nurseries.	Vegetables primary	Carrots and turnips	Carrot (non-hybrid)	Soil-based	Survey collection of yield data from urban farmers.	Mean of 16 replicates, over one year (2017)	2.03	1	2.03		Gasparatos and Gasparatos (2020)	Ecosystem Services Provision from Urban Farms in a Secondary City of Myanmar, Pyin Oo Lwin	https://doi.org/10.3390/agriculture10050140
26	Myanmar	Pyin Oo Lwin	Green space	Horizontal farming	Open-air	Urban farm	Sample made of 101 seasonal crop farms, 20 coffee farms and 20 nurseries.	Vegetables primary	Vegetables, fresh nes	Chayote shoots	Soil-based	Survey collection of yield data from urban farmers.	Mean of 2 replicates, over one year (2017)	0.459	1	0.459		Gasparatos and Gasparatos (2020)	Ecosystem Services Provision from Urban Farms in a Secondary City of Myanmar, Pyin Oo Lwin	https://doi.org/10.3390/agriculture10050140
26	Myanmar	Pyin Oo Lwin	Green space	Horizontal farming	Open-air	Urban farm	Sample made of 101 seasonal crop farms, 20 coffee farms and 20 nurseries.	Vegetables primary	Pumpkins, squash and gourds	Chayote squash	Soil-based	Survey collection of yield data from urban farmers.	Mean of 2 replicates, over one year (2017)	0.475	1	0.475		Gasparatos and Gasparatos (2020)	Ecosystem Services Provision from Urban Farms in a Secondary City of Myanmar, Pyin Oo Lwin	https://doi.org/10.3390/agriculture10050140
26	Myanmar	Pyin Oo Lwin	Green space	Horizontal farming	Open-air	Urban farm	Sample made of 101 seasonal crop farms, 20 coffee farms and 20 nurseries.	Vegetables primary	Chillies and peppers	Chili	Soil-based	Survey collection of yield data from urban farmers.	Mean of 5 replicates, over one year (2017)	0.305	1	0.305		Gasparatos and Gasparatos (2020)	Ecosystem Services Provision from Urban Farms in a Secondary City of Myanmar, Pyin Oo Lwin	https://doi.org/10.3390/agriculture10050140
26	Myanmar	Pyin Oo Lwin	Green space	Horizontal farming	Open-air	Urban farm	Sample made of 101 seasonal crop farms, 20 coffee farms and 20 nurseries.	Vegetables primary	Cauliflowers and broccoli	Chinese broccoli (Gai lum)	Soil-based	Survey collection of yield data from urban farmers.	Mean of 34 replicates, over one year (2017)	1.076	1	1.076		Gasparatos and Gasparatos (2020)	Ecosystem Services Provision from Urban Farms in a Secondary City of Myanmar, Pyin Oo Lwin	https://doi.org/10.3390/agriculture10050140
26	Myanmar	Pyin Oo Lwin	Green space	Horizontal farming	Open-air	Urban farm	Sample made of 101 seasonal crop farms, 20 coffee farms and 20 nurseries.	Vegetables primary	Anise, badian, fennel, coriander	Coriander	Soil-based	Survey collection of yield data from urban farmers.	Mean of 8 replicates, over one year (2017)	0.297	1	0.297		Gasparatos and Gasparatos (2020)	Ecosystem Services Provision from Urban Farms in a Secondary City of Myanmar, Pyin Oo Lwin	https://doi.org/10.3390/agriculture10050140
26	Myanmar	Pyin Oo Lwin	Green space	Horizontal farming	Open-air	Urban farm	Sample made of 101 seasonal crop farms, 20 coffee farms and 20 nurseries.	Vegetables primary	Beans	Cow pea	Soil-based	Survey collection of yield data from urban farmers.	Mean of 2 replicates, over one year (2017)	0.562	1	0.562		Gasparatos and Gasparatos (2020)	Ecosystem Services Provision from Urban Farms in a Secondary City of Myanmar, Pyin Oo Lwin	https://doi.org/10.3390/agriculture10050140
26	Myanmar	Pyin Oo Lwin	Green space	Horizontal farming	Open-air	Urban farm	Sample made of 101 seasonal crop farms, 20 coffee farms and 20 nurseries.	Fruit primary	Fruit, tropical fresh nes	Dragon fruit	Soil-based	Survey collection of yield data from urban farmers.	Mean of 2 replicates, over one year (2017)	0.165	1	0.165		Gasparatos and Gasparatos (2020)	Ecosystem Services Provision from Urban Farms in a Secondary City of Myanmar, Pyin Oo Lwin	https://doi.org/10.3390/agriculture10050140
26	Myanmar	Pyin Oo Lwin	Green space	Horizontal farming	Open-air	Urban farm	Sample made of 101 seasonal crop farms, 20 coffee farms and 20 nurseries.	Vegetables primary	Aubergines	Aubergine	Soil-based	Survey collection of yield data from urban farmers.	1 replicate, over one year (2017)	0.12	1	0.12		Gasparatos and Gasparatos (2020)	Ecosystem Services Provision from Urban Farms in a Secondary City of Myanmar, Pyin Oo Lwin	https://doi.org/10.3390/agriculture10050140
26	Myanmar	Pyin Oo Lwin	Green space	Horizontal farming	Open-air	Urban farm	Sample made of 101 seasonal crop farms, 20 coffee farms and 20 nurseries.	Vegetables primary	Beans	French bean	Soil-based	Survey collection of yield data from urban farmers.	Mean of 5 replicates, over one year (2017)	0.616	1	0.616		Gasparatos and Gasparatos (2020)	Ecosystem Services Provision from Urban Farms in a Secondary City of Myanmar, Pyin Oo Lwin	https://doi.org/10.3390/agriculture10050140
26	Myanmar	Pyin Oo Lwin	Green space	Horizontal farming	Open-air	Urban farm	Sample made of 101 seasonal crop farms, 20 coffee farms and 20 nurseries.	Vegetables primary	Garlic	Garlic	Soil-based	Survey collection of yield data from urban farmers.	Mean of 16 replicates, over one year (2017)	0.35	1	0.35		Gasparatos and Gasparatos (2020)	Ecosystem Services Provision from Urban Farms in a Secondary City of Myanmar, Pyin Oo Lwin	https://doi.org/10.3390/agriculture10050140
26	Myanmar	Pyin Oo Lwin	Green space	Horizontal farming	Open-air	Urban farm	Sample made of 101 seasonal crop farms, 20 coffee farms and 20 nurseries.	Vegetables primary	Peas	Green pea	Soil-based	Survey collection of yield data from urban farmers.	Mean of 3 replicates, over one year (2017)	1.212	1	1.212		Gasparatos and Gasparatos (2020)	Ecosystem Services Provision from Urban Farms in a Secondary City of Myanmar, Pyin Oo Lwin	https://doi.org/10.3390/agriculture10050140
26	Myanmar	Pyin Oo Lwin	Green space	Horizontal farming	Open-air	Urban farm	Sample made of 101 seasonal crop farms, 20 coffee farms and 20 nurseries.	Vegetables primary	Vegetables, fresh nes	Green pea leaves	Soil-based	Survey collection of yield data from urban farmers.	1 replicate, over one year (2017)	0.57	1	0.57		Gasparatos and Gasparatos (2020)	Ecosystem Services Provision from Urban Farms in a Secondary City of Myanmar, Pyin Oo Lwin	https://doi.org/10.3390/agriculture10050140
26	Myanmar	Pyin Oo Lwin	Green space	Horizontal farming	Open-air	Urban farm	Sample made of 101 seasonal crop farms, 20 coffee farms and 20 nurseries.	Fruit primary	Mangoes, mangosteens, guavas	Guava	Soil-based	Survey collection of yield data from urban farmers.	1 replicate, over one year (2017)	0.322	1	0.322		Gasparatos and Gasparatos (2020)	Ecosystem Services Provision from Urban Farms in a Secondary City of Myanmar, Pyin Oo Lwin	https://doi.org/10.3390/agriculture10050140
26	Myanmar	Pyin Oo Lwin	Green space	Horizontal farming	Open-air	Urban farm	Sample made of 101 seasonal crop farms, 20 coffee farms and 20 nurseries.	Vegetables primary	Lettuce and chicory	Lettuce	Soil-based	Survey collection of yield data from urban farmers.	Mean of 7 replicates, over one year (2017)	1.01	1	1.01		Gasparatos and Gasparatos (2020)	Ecosystem Services Provision from Urban Farms in a Secondary City of Myanmar, Pyin Oo Lwin	https://doi.org/10.3390/agriculture10050140
26	Myanmar	Pyin Oo Lwin	Green space	Horizontal farming	Open-air	Urban farm	Sample made of 101 seasonal crop farms, 20 coffee farms and 20 nurseries.	Cereals	Maize	Maize	Soil-based	Survey collection of yield data from urban farmers.	Mean of 3 replicates, over one year (2017)	0.182	1	0.182		Gasparatos and Gasparatos (2020)	Ecosystem Services Provision from Urban Farms in a Secondary City of Myanmar, Pyin Oo Lwin	https://doi.org/10.3390/agriculture10050140
26	Myanmar	Pyin Oo Lwin	Green space	Horizontal farming	Open-air	Urban farm	Sample made of 101 seasonal crop farms, 20 coffee farms and 20 nurseries.	Vegetables primary	Cabbages and other brassicas	Mustard	Soil-based	Survey collection of yield data from urban farmers.	Mean of 19 replicates, over one year (2017)	0.641	1	0.641		Gasparatos and Gasparatos (2020)	Ecosystem Services Provision from Urban Farms in a Secondary City of Myanmar, Pyin Oo Lwin	https://doi.org/10.3390/agriculture10050140
26	Myanmar	Pyin Oo Lwin	Green space	Horizontal farming	Open-air	Urban farm	Sample made of 101 seasonal crop farms, 20 coffee farms and 20 nurseries.	Vegetables primary	Onions and shallots	Onion	Soil-based	Survey collection of yield data from urban farmers.	Mean of 3 replicates, over one year (2017)	0.152	1	0.152		Gasparatos and Gasparatos (2020)	Ecosystem Services Provision from Urban Farms in a Secondary City of Myanmar, Pyin Oo Lwin	https://doi.org/10.3390/agriculture10050140
26	Myanmar	Pyin Oo Lwin	Green space	Horizontal farming	Open-air	Urban farm	Sample made of 101 seasonal crop farms, 20 coffee farms and 20 nurseries.	Cereals	Paddy rice	Paddy rice	Soil-based	Survey collection of yield data from urban farmers.	Mean of 3 replicates, over one year (2017)	0.313	1	0.313		Gasparatos and Gasparatos (2020)	Ecosystem Services Provision from Urban Farms in a Secondary City of Myanmar, Pyin Oo Lwin	https://doi.org/10.3390/agriculture10050140
26	Myanmar	Pyin Oo Lwin	Green space	Horizontal farming	Open-air	Urban farm	Sample made of 101 seasonal crop farms, 20 coffee farms and 20 nurseries.	Fruit primary	Papayas	Papaya	Soil-based	Survey collection of yield data from urban farmers.	1 replicate, over one year (2017)	0.2	1	0.2		Gasparatos and Gasparatos (2020)	Ecosystem Services Provision from Urban Farms in a Secondary City of Myanmar, Pyin Oo Lwin	https://doi.org/10.3390/agriculture10050140
26	Myanmar	Pyin Oo Lwin	Green space	Horizontal farming	Open-air	Urban farm	Sample made of 101 seasonal crop farms, 20 coffee farms and 20 nurseries.	Fruit primary	Persimmons	Persimmon fruit	Soil-based	Survey collection of yield data from urban farmers.	1 replicate, over one year (2017)	0.759	1	0.759		Gasparatos and Gasparatos (2020)	Ecosystem Services Provision from Urban Farms in a Secondary City of Myanmar, Pyin Oo Lwin	https://doi.org/10.3390/agriculture10050140
26	Myanmar	Pyin Oo Lwin	Green space	Horizontal farming	Open-air	Urban farm	Sample made of 101 seasonal crop farms, 20 coffee farms and 20 nurseries.	Roots and tubers	Potatoes	Potato	Soil-based	Survey collection of yield data from urban farmers.	Mean of 3 replicates, over one year (2017)	2.58	1	2.58		Gasparatos and Gasparatos (2020)	Ecosystem Services Provision from Urban Farms in a Secondary City of Myanmar, Pyin Oo Lwin	https://doi.org/10.3390/agriculture10050140
26	Myanmar	Pyin Oo Lwin	Green space	Horizontal farming	Open-air	Urban farm	Sample made of 101 seasonal crop farms, 20 coffee farms and 20 nurseries.	Vegetables primary	Vegetables, fresh nes	Radish	Soil-based	Survey collection of yield data from urban farmers.	Mean of 13 replicates, over one year (2017)	0.599	1	0.599		Gasparatos and Gasparatos (2020)	Ecosystem Services Provision from Urban Farms in a Secondary City of Myanmar, Pyin Oo Lwin	https://doi.org/10.3390/agriculture10050140
26	Myanmar	Pyin Oo Lwin	Green space	Horizontal farming	Open-air	Urban farm	Sample made of 101 seasonal crop farms, 20 coffee farms and 20 nurseries.	Vegetables primary	Peas	Snow pea	Soil-based	Survey collection of yield data from urban farmers.	Mean of 2 replicates, over one year (2017)	0.831	1	0.831		Gasparatos and Gasparatos (2020)	Ecosystem Services Provision from Urban Farms in a Secondary City of Myanmar, Pyin Oo Lwin	https://doi.org/10.3390/agriculture10050140
26	Myanmar	Pyin Oo Lwin	Green space	Horizontal farming	Open-air	Urban farm	Sample made of 101 seasonal crop farms, 20 coffee farms and 20 nurseries.	Vegetables primary	Onions and shallots	Spring onion	Soil-based	Survey collection of yield data from urban farmers.	Mean of 2 replicates, over one year (2017)	0.437	1	0.437		Gasparatos and Gasparatos (2020)	Ecosystem Services Provision from Urban Farms in a Secondary City of Myanmar, Pyin Oo Lwin	https://doi.org/10.3390/agriculture10050140
26	Myanmar	Pyin Oo Lwin	Green space	Horizontal farming	Open-air	Urban farm	Sample made of 101 seasonal crop farms, 20 coffee farms and 20 nurseries.	Vegetables primary	Lettuce and chicory	Stem lettuce	Soil-based	Survey collection of yield data from urban farmers.	Mean of 3 replicates, over one year (2017)	3.035	1	3.035		Gasparatos and Gasparatos (2020)	Ecosystem Services Provision from Urban Farms in a Secondary City of Myanmar, Pyin Oo Lwin	https://doi.org/10.3390/agriculture10050140
26	Myanmar	Pyin Oo Lwin	Green space	Horizontal farming	Open-air	Urban farm	Sample made of 101 seasonal crop farms, 20 coffee farms and 20 nurseries.	Fruit primary	Strawberries	Strawberry	Soil-based	Survey collection of yield data from urban farmers.	Mean of 16 replicates, over one year (2017)	1.774	1	1.774		Gasparatos and Gasparatos (2020)	Ecosystem Services Provision from Urban Farms in a Secondary City of Myanmar, Pyin Oo Lwin	https://doi.org/10.3390/agriculture10050140
26	Myanmar	Pyin Oo Lwin	Green space	Horizontal farming	Open-air	Urban farm	Sample made of 101 seasonal crop farms, 20 coffee farms and 20 nurseries.	Vegetables primary	Tomatoes	Tomato	Soil-based	Survey collection of yield data from urban farmers.	1 replicate, over one year (2017)	1.144	1	1.144		Gasparatos and Gasparatos (2020)	Ecosystem Services Provision from Urban Farms in a Secondary City of Myanmar, Pyin Oo Lwin	https://doi.org/10.3390/agriculture10050140
26	Myanmar	Pyin Oo Lwin	Green space	Horizontal farming	Open-air	Urban farm	Sample made of 101 seasonal crop farms, 20 coffee farms and 20 nurseries.	Vegetables primary	Vegetables, fresh nes	Water spinach	Soil-based	Survey collection of yield data from urban farmers.	1 replicate, over one year (2017)	0.338	1	0.338		Gasparatos and Gasparatos (2020)	Ecosystem Services Provision from Urban Farms in a Secondary City of Myanmar, Pyin Oo Lwin	https://doi.org/10.3390/agriculture10050140
27	USA	Cleveland (OH)	Green space	Horizontal farming	Open-air	Allotment/private garden/community garden	Sample made of 4 allotments and 6 urban farms located in different areas in Cleveland, Ohio. Established at different time (from 1906 to 2010) and include or not raised beds.	Vegetables primary	Tomatoes	Tomatoes (Solanum lycopersicum)	Soil-based	All gardens were classified as established on urban soil—non-agricultural soil in city areas that has been affected through anthropological processes. Citizen science collection of own grown crop data.	Mean of 4 replicates, over one year (2011)	5.16667	1	5.16667		Reeves et al. (2014)	Quantifying soil health and tomato crop productivity in urban community and market gardens	https://doi.org/10.1007/s11252-013-0308-1
27	USA	Cleveland (OH)	Green space	Horizontal farming	Open-air	Urban farm	Sample made of 4 allotments and 6 urban farms located in different areas in Cleveland, Ohio. Established at different time (from 1906 to 2010) and include or not raised beds.	Vegetables primary	Tomatoes	Tomatoes (Solanum lycopersicum)	Soil-based	All gardens were classified as established on urban soil—non-agricultural soil in city areas that has been affected through anthropological processes. Citizen science collection of own grown crop data.	Mean of 6 replicates, over one year (2011)	3.29167	1	3.29167		Reeves et al. (2014)	Quantifying soil health and tomato crop productivity in urban community and market gardens	https://doi.org/10.1007/s11252-013-0308-1
27	USA	Cleveland (OH)	Green space	Horizontal farming	Open-air	Allotment/private garden/community garden	Sample made of 4 allotments and 6 urban farms located in different areas in Cleveland, Ohio. Established at different time (from 1906 to 2010) and include or not raised beds.	Vegetables primary	Tomatoes	Tomatoes (Solanum lycopersicum var. Celebrity)	Soil-based	All gardens were classified as established on urban soil—non-agricultural soil in city areas that has been affected through anthropological processes. Citizen science collection of own grown crop data.	Mean of 4 replicates, over one year (2012)	4.77083	1	4.77083		Reeves et al. (2014)	Quantifying soil health and tomato crop productivity in urban community and market gardens	https://doi.org/10.1007/s11252-013-0308-1
27	USA	Cleveland (OH)	Green space	Horizontal farming	Open-air	Urban farm	Sample made of 4 allotments and 6 urban farms located in different areas in Cleveland, Ohio. Established at different time (from 1906 to 2010) and include or not raised beds.	Vegetables primary	Tomatoes	Tomatoes (Solanum lycopersicum var. Celebrity)	Soil-based	All gardens were classified as established on urban soil—non-agricultural soil in city areas that has been affected through anthropological processes. Citizen science collection of own grown crop data.	Mean of 6 replicates, over one year (2012)	5.75	1	5.75		Reeves et al. (2014)	Quantifying soil health and tomato crop productivity in urban community and market gardens	https://doi.org/10.1007/s11252-013-0308-1
28	Burkina Faso	Bobo Dioulasso	Green space	Horizontal farming	Open-air	Urban farm	Two vegetable gardens were monitored in two different neighbourhoods of Bobo Dioulasso - one for two years and one for a year. They combine a commercial gardening activity with semi-commercial field cropping.	Vegetables primary	Tomatoes	Tomatoes (Lycopersicon esculentum Mill. cv. Mongal)	Soil-based	Soil classified as ferric Lixisol. Experiment consisted of a 1-year rotation, composed of a succession of tomato, cabbage, lettuce and carrot.	Mean of 6 replicates, over one year (2008-2009)	5.7942	1	5.7942		Sangare et al. (2012)	Field-scale analysis of water and nutrient use efficiency for vegetable production in a West African urban agricultural system	https://doi.org/10.1007/s10705-012-9484-2
28	Burkina Faso	Bobo Dioulasso	Green space	Horizontal farming	Open-air	Urban farm	Two vegetable gardens were monitored in two different neighbourhoods of Bobo Dioulasso - one for two years and one for a year. They combine a commercial gardening activity with semi-commercial field cropping.	Vegetables primary	Cabbages and other brassicas	White headed cabbage (Brassica oleraceae var. capitata cv. KK Cross)	Soil-based	Soil classified as ferric Lixisol. Experiment consisted of a 1-year rotation, composed of a succession of tomato, cabbage, lettuce and carrot.	Mean of 6 replicates, over one year (2008-2009)	4.9357	1	4.9357		Sangare et al. (2012)	Field-scale analysis of water and nutrient use efficiency for vegetable production in a West African urban agricultural system	https://doi.org/10.1007/s10705-012-9484-2
28	Burkina Faso	Bobo Dioulasso	Green space	Horizontal farming	Open-air	Urban farm	Two vegetable gardens were monitored in two different neighbourhoods of Bobo Dioulasso - one for two years and one for a year. They combine a commercial gardening activity with semi-commercial field cropping.	Vegetables primary	Carrots and turnips	Carrots (Daucus carota L. var. sativa L. cv. Touchon)	Soil-based	Soil classified as ferric Lixisol. Experiment consisted of a 1-year rotation, composed of a succession of tomato, cabbage, lettuce and carrot.	Mean of 6 replicates, over one year (2008-2009)	5.02	1	5.02		Sangare et al. (2012)	Field-scale analysis of water and nutrient use efficiency for vegetable production in a West African urban agricultural system	https://doi.org/10.1007/s10705-012-9484-2
28	Burkina Faso	Bobo Dioulasso	Green space	Horizontal farming	Open-air	Urban farm	Two vegetable gardens were monitored in two different neighbourhoods of Bobo Dioulasso - one for two years and one for a year. They combine a commercial gardening activity with semi-commercial field cropping.	Vegetables primary	Lettuce and chicory	Butterhead lettuce (Lactuca sativa L. var. capitata L. cv. Divina)	Soil-based	Soil classified as ferric Lixisol. Experiment consisted of a 1-year rotation, composed of a succession of tomato, cabbage, lettuce and carrot.	Mean of 6 replicates, over one year (2008-2009)	3.558	1	3.558		Sangare et al. (2012)	Field-scale analysis of water and nutrient use efficiency for vegetable production in a West African urban agricultural system	https://doi.org/10.1007/s10705-012-9484-2
28	Burkina Faso	Bobo Dioulasso	Green space	Horizontal farming	Open-air	Urban farm	Two vegetable gardens were monitored in two different neighbourhoods of Bobo Dioulasso - one for two years and one for a year. They combine a commercial gardening activity with semi-commercial field cropping.	Vegetables primary	Tomatoes	Tomatoes (Lycopersicon esculentum Mill. cv. Mongal)	Soil-based	Soil classified as ferric Lixisol. Experiment consisted of a 1-year rotation, composed of a succession of tomato, cabbage, lettuce and carrot.	Mean of 6 replicates, over one year (2009-2010)	2.8007	1	2.8007		Sangare et al. (2012)	Field-scale analysis of water and nutrient use efficiency for vegetable production in a West African urban agricultural system	https://doi.org/10.1007/s10705-012-9484-2
28	Burkina Faso	Bobo Dioulasso	Green space	Horizontal farming	Open-air	Urban farm	Two vegetable gardens were monitored in two different neighbourhoods of Bobo Dioulasso - one for two years and one for a year. They combine a commercial gardening activity with semi-commercial field cropping.	Vegetables primary	Lettuce and chicory	Butterhead lettuce (Lactuca sativa L. var. capitata L. cv. Divina)	Soil-based	Soil classified as ferric Lixisol. Experiment consisted of a 1-year rotation, composed of a succession of tomato, cabbage, lettuce and carrot.	Mean of 6 replicates, over one year (2009-2010)	3.658	1	3.658		Sangare et al. (2012)	Field-scale analysis of water and nutrient use efficiency for vegetable production in a West African urban agricultural system	https://doi.org/10.1007/s10705-012-9484-2
28	Burkina Faso	Bobo Dioulasso	Green space	Horizontal farming	Open-air	Urban farm	Two vegetable gardens were monitored in two different neighbourhoods of Bobo Dioulasso - one for two years and one for a year. They combine a commercial gardening activity with semi-commercial field cropping.	Vegetables primary	Cabbages and other brassicas	White headed cabbage (Brassica oleraceae var. capitata cv. KK Cross)	Soil-based	Soil classified as ferric Lixisol. Experiment consisted of a 1-year rotation, composed of a succession of tomato, cabbage, lettuce and carrot.	Mean of 6 replicates, over one year (2009-2010)	5.1914	1	5.1914		Sangare et al. (2012)	Field-scale analysis of water and nutrient use efficiency for vegetable production in a West African urban agricultural system	https://doi.org/10.1007/s10705-012-9484-2
28	Burkina Faso	Bobo Dioulasso	Green space	Horizontal farming	Open-air	Urban farm	Two vegetable gardens were monitored in two different neighbourhoods of Bobo Dioulasso - one for two years and one for a year. They combine a commercial gardening activity with semi-commercial field cropping.	Vegetables primary	Carrots and turnips	Carrots (Daucus carota L. var. sativa L. cv. Touchon)	Soil-based	Soil classified as ferric Lixisol. Experiment consisted of a 1-year rotation, composed of a succession of tomato, cabbage, lettuce and carrot.	Mean of 6 replicates, over one year (2009-2010)	4.5816	1	4.5816		Sangare et al. (2012)	Field-scale analysis of water and nutrient use efficiency for vegetable production in a West African urban agricultural system	https://doi.org/10.1007/s10705-012-9484-2
28	Burkina Faso	Bobo Dioulasso	Green space	Horizontal farming	Open-air	Urban farm	Two vegetable gardens were monitored in two different neighbourhoods of Bobo Dioulasso - one for two years and one for a year. They combine a commercial gardening activity with semi-commercial field cropping.	Vegetables primary	Lettuce and chicory	Butterhead lettuce (Lactuca sativa L. var. capitata L. cv. Divina)	Soil-based	Soil classified as ferric Lixisol. Experiment consisted of a continuous rotation of lettuce (8 production cycles overall).	Mean of 4 replicates, over one year (2009-2010)	3.8344	1	3.8344		Sangare et al. (2012)	Field-scale analysis of water and nutrient use efficiency for vegetable production in a West African urban agricultural system	https://doi.org/10.1007/s10705-012-9484-2
28	Burkina Faso	Bobo Dioulasso	Green space	Horizontal farming	Open-air	Urban farm	Two vegetable gardens were monitored in two different neighbourhoods of Bobo Dioulasso - one for two years and one for a year. They combine a commercial gardening activity with semi-commercial field cropping.	Vegetables primary	Lettuce and chicory	Butterhead lettuce (Lactuca sativa L. var. capitata L. cv. Divina)	Soil-based	Soil classified as ferric Lixisol. Experiment consisted of a continuous rotation of lettuce (8 production cycles overall).	Mean of 4 replicates, over one year (2009-2010)	4.6625	1	4.6625		Sangare et al. (2012)	Field-scale analysis of water and nutrient use efficiency for vegetable production in a West African urban agricultural system	https://doi.org/10.1007/s10705-012-9484-2
28	Burkina Faso	Bobo Dioulasso	Green space	Horizontal farming	Open-air	Urban farm	Two vegetable gardens were monitored in two different neighbourhoods of Bobo Dioulasso - one for two years and one for a year. They combine a commercial gardening activity with semi-commercial field cropping.	Vegetables primary	Lettuce and chicory	Butterhead lettuce (Lactuca sativa L. var. capitata L. cv. Divina)	Soil-based	Soil classified as ferric Lixisol. Experiment consisted of a continuous rotation of lettuce (8 production cycles overall).	Mean of 4 replicates, over one year (2009-2010)	4.45	1	4.45		Sangare et al. (2012)	Field-scale analysis of water and nutrient use efficiency for vegetable production in a West African urban agricultural system	https://doi.org/10.1007/s10705-012-9484-2
28	Burkina Faso	Bobo Dioulasso	Green space	Horizontal farming	Open-air	Urban farm	Two vegetable gardens were monitored in two different neighbourhoods of Bobo Dioulasso - one for two years and one for a year. They combine a commercial gardening activity with semi-commercial field cropping.	Vegetables primary	Lettuce and chicory	Butterhead lettuce (Lactuca sativa L. var. capitata L. cv. Divina)	Soil-based	Soil classified as ferric Lixisol. Experiment consisted of a continuous rotation of lettuce (8 production cycles overall).	Mean of 4 replicates, over one year (2009-2010)	3.775	1	3.775		Sangare et al. (2012)	Field-scale analysis of water and nutrient use efficiency for vegetable production in a West African urban agricultural system	https://doi.org/10.1007/s10705-012-9484-2
28	Burkina Faso	Bobo Dioulasso	Green space	Horizontal farming	Open-air	Urban farm	Two vegetable gardens were monitored in two different neighbourhoods of Bobo Dioulasso - one for two years and one for a year. They combine a commercial gardening activity with semi-commercial field cropping.	Vegetables primary	Lettuce and chicory	Butterhead lettuce (Lactuca sativa L. var. capitata L. cv. Divina)	Soil-based	Soil classified as ferric Lixisol. Experiment consisted of a continuous rotation of lettuce (8 production cycles overall).	Mean of 4 replicates, over one year (2009-2010)	3.875	1	3.875		Sangare et al. (2012)	Field-scale analysis of water and nutrient use efficiency for vegetable production in a West African urban agricultural system	https://doi.org/10.1007/s10705-012-9484-2
28	Burkina Faso	Bobo Dioulasso	Green space	Horizontal farming	Open-air	Urban farm	Two vegetable gardens were monitored in two different neighbourhoods of Bobo Dioulasso - one for two years and one for a year. They combine a commercial gardening activity with semi-commercial field cropping.	Vegetables primary	Lettuce and chicory	Butterhead lettuce (Lactuca sativa L. var. capitata L. cv. Divina)	Soil-based	Soil classified as ferric Lixisol. Experiment consisted of a continuous rotation of lettuce (8 production cycles overall).	Mean of 4 replicates, over one year (2009-2010)	4.2057	1	4.2057		Sangare et al. (2012)	Field-scale analysis of water and nutrient use efficiency for vegetable production in a West African urban agricultural system	https://doi.org/10.1007/s10705-012-9484-2
28	Burkina Faso	Bobo Dioulasso	Green space	Horizontal farming	Open-air	Urban farm	Two vegetable gardens were monitored in two different neighbourhoods of Bobo Dioulasso - one for two years and one for a year. They combine a commercial gardening activity with semi-commercial field cropping.	Vegetables primary	Lettuce and chicory	Butterhead lettuce (Lactuca sativa L. var. capitata L. cv. Batavia)	Soil-based	Soil classified as ferric Lixisol. Experiment consisted of a continuous rotation of lettuce (8 production cycles overall).	Mean of 4 replicates, over one year (2009-2010)	7.67	1	7.67		Sangare et al. (2012)	Field-scale analysis of water and nutrient use efficiency for vegetable production in a West African urban agricultural system	https://doi.org/10.1007/s10705-012-9484-2
28	Burkina Faso	Bobo Dioulasso	Green space	Horizontal farming	Open-air	Urban farm	Two vegetable gardens were monitored in two different neighbourhoods of Bobo Dioulasso - one for two years and one for a year. They combine a commercial gardening activity with semi-commercial field cropping.	Vegetables primary	Lettuce and chicory	Butterhead lettuce (Lactuca sativa L. var. capitata L. cv. Batavia)	Soil-based	Soil classified as ferric Lixisol. Experiment consisted of a continuous rotation of lettuce (8 production cycles overall).	Mean of 4 replicates, over one year (2009-2010)	7.4333	1	7.4333		Sangare et al. (2012)	Field-scale analysis of water and nutrient use efficiency for vegetable production in a West African urban agricultural system	https://doi.org/10.1007/s10705-012-9484-2
29	Republic of the Congo	Brazzaville	Ground	Horizontal farming	Open-air	Religious space	The experiment tanks were installed in Talangai Micro-garden site, located in Kimbanguiste Church at Brazzaville.	Vegetables primary	Lettuce and chicory	Lettuce (Lactuca sativa L. var. Minetto)	Hydroponic	Lettuce plants were put on the water until maturity. Plant roots were bathed in water enriched with solutions containing the nutrients that the plant needs for growth.	1 replicate, over one year	5.37634	1	5.37634		Ekoungoulou and Mikouendanandi (2020)	Lettuce (Lactuca sativa L.) Production in Republic of Congo Using Hydroponic System	https://doi.org/10.4236/oalib.1106339	https://www.scirp.org/journal/paperinformation.aspx?paperid=100334
29	Republic of the Congo	Brazzaville	Ground	Horizontal farming	Open-air	Religious space	The experiment tanks were installed in Talangai Micro-garden site, located in Kimbanguiste Church at Brazzaville.	Vegetables primary	Lettuce and chicory	Lettuce (Lactuca sativa L. var. Minetto)	Hydroponic	Lettuce plants were put on the water until maturity. Plant roots were bathed in water enriched with solutions containing the nutrients that the plant needs for growth.	1 replicate, over one year	4.83871	1	4.83871		Ekoungoulou and Mikouendanandi (2020)	Lettuce (Lactuca sativa L.) Production in Republic of Congo Using Hydroponic System	https://doi.org/10.4236/oalib.1106339	https://www.scirp.org/journal/paperinformation.aspx?paperid=100334
29	Republic of the Congo	Brazzaville	Ground	Horizontal farming	Open-air	Religious space	The experiment tanks were installed in Talangai Micro-garden site, located in Kimbanguiste Church at Brazzaville.	Vegetables primary	Lettuce and chicory	Lettuce (Lactuca sativa L. var. Blonde de Paris)	Hydroponic	Lettuce plants were put on the water until maturity. Plant roots were bathed in water enriched with solutions containing the nutrients that the plant needs for growth.	1 replicate, over one year	3.36022	1	3.36022		Ekoungoulou and Mikouendanandi (2020)	Lettuce (Lactuca sativa L.) Production in Republic of Congo Using Hydroponic System	https://doi.org/10.4236/oalib.1106339	https://www.scirp.org/journal/paperinformation.aspx?paperid=100334
29	Republic of the Congo	Brazzaville	Ground	Horizontal farming	Open-air	Religious space	The experiment tanks were installed in Talangai Micro-garden site, located in Kimbanguiste Church at Brazzaville.	Vegetables primary	Lettuce and chicory	Lettuce (Lactuca sativa L. var. Blonde de Paris)	Hydroponic	Lettuce plants were put on the water until maturity. Plant roots were bathed in water enriched with solutions containing the nutrients that the plant needs for growth.	1 replicate, over one year	2.55376	1	2.55376		Ekoungoulou and Mikouendanandi (2020)	Lettuce (Lactuca sativa L.) Production in Republic of Congo Using Hydroponic System	https://doi.org/10.4236/oalib.1106339	https://www.scirp.org/journal/paperinformation.aspx?paperid=100334
30	China	Shanghai	Green space	Horizontal farming	Open-air	Urban farm	Long-term measurement of yields in 34 community farms (rice fields) established in 8 districts of Shanghai. 28 community farms (considered control farms) were planted with rice (monocrop), while 6 community farms (considered treatment farms) had a border crop of soybeans around the periphery of each rice field and common vegetable crops (maize, eggplant, Chinese cabbage, etc.) around the whole ri…	Cereals	Paddy rice	Rice (Oryza sativa)	Soil-based	Monocrop of rice (Mono-rice).	Mean of 840 replicates (10 subplots in each plot, 3 plots per farm and 28 farms overall), over one year (2001)	0.794838	1	0.794838		Wan et al. (2018)	Increasing plant diversity with border crops reduces insecticide use and increases crop yield in urban agriculture	https://doi.org/10.7554/eLife.35103.001
30	China	Shanghai	Green space	Horizontal farming	Open-air	Urban farm	Long-term measurement of yields in 34 community farms (rice fields) established in 8 districts of Shanghai. 28 community farms (considered control farms) were planted with rice (monocrop), while 6 community farms (considered treatment farms) had a border crop of soybeans around the periphery of each rice field and common vegetable crops (maize, aubergine, Chinese cabbage, etc.) around the whole r…	Cereals	Paddy rice	Rice (Oryza sativa)	Soil-based	Rice fields surrounded by a border crop of soybeans + common vegetable crops (maize, aubergine, Chine cabbage, etc.) around the whole growing area (Plant-diversified).	Mean of 180 replicates (10 subplots in each plot, 3 plots per farm and 6 farms overall), over one year (2001)	0.769217	1	0.769217		Wan et al. (2018)	Increasing plant diversity with border crops reduces insecticide use and increases crop yield in urban agriculture	https://doi.org/10.7554/eLife.35103.001
30	China	Shanghai	Green space	Horizontal farming	Open-air	Urban farm	Long-term measurement of yields in 34 community farms (rice fields) established in 8 districts of Shanghai. 28 community farms (considered control farms) were planted with rice (monocrop), while 6 community farms (considered treatment farms) had a border crop of soybeans around the periphery of each rice field and common vegetable crops (maize, eggplant, Chinese cabbage, etc.) around the whole ri…	Cereals	Paddy rice	Rice (Oryza sativa)	Soil-based	Monocrop of rice (Mono-rice).	Mean of 840 replicates (10 subplots in each plot, 3 plots per farm and 28 farms overall), over one year (2002)	0.773625	1	0.773625		Wan et al. (2018)	Increasing plant diversity with border crops reduces insecticide use and increases crop yield in urban agriculture	https://doi.org/10.7554/eLife.35103.001
30	China	Shanghai	Green space	Horizontal farming	Open-air	Urban farm	Long-term measurement of yields in 34 community farms (rice fields) established in 8 districts of Shanghai. 28 community farms (considered control farms) were planted with rice (monocrop), while 6 community farms (considered treatment farms) had a border crop of soybeans around the periphery of each rice field and common vegetable crops (maize, aubergine, Chinese cabbage, etc.) around the whole r…	Cereals	Paddy rice	Rice (Oryza sativa)	Soil-based	Rice fields surrounded by a border crop of soybeans + common vegetable crops (maize, aubergine, Chine cabbage, etc.) around the whole growing area (Plant-diversified).	Mean of 180 replicates (10 subplots in each plot, 3 plots per farm and 6 farms overall), over one year (2002)	0.753017	1	0.753017		Wan et al. (2018)	Increasing plant diversity with border crops reduces insecticide use and increases crop yield in urban agriculture	https://doi.org/10.7554/eLife.35103.001
30	China	Shanghai	Green space	Horizontal farming	Open-air	Urban farm	Long-term measurement of yields in 34 community farms (rice fields) established in 8 districts of Shanghai. 28 community farms (considered control farms) were planted with rice (monocrop), while 6 community farms (considered treatment farms) had a border crop of soybeans around the periphery of each rice field and common vegetable crops (maize, eggplant, Chinese cabbage, etc.) around the whole ri…	Cereals	Paddy rice	Rice (Oryza sativa)	Soil-based	Monocrop of rice (Mono-rice).	Mean of 840 replicates (10 subplots in each plot, 3 plots per farm and 28 farms overall), over one year (2003)	0.782975	1	0.782975		Wan et al. (2018)	Increasing plant diversity with border crops reduces insecticide use and increases crop yield in urban agriculture	https://doi.org/10.7554/eLife.35103.001
30	China	Shanghai	Green space	Horizontal farming	Open-air	Urban farm	Long-term measurement of yields in 34 community farms (rice fields) established in 8 districts of Shanghai. 28 community farms (considered control farms) were planted with rice (monocrop), while 6 community farms (considered treatment farms) had a border crop of soybeans around the periphery of each rice field and common vegetable crops (maize, aubergine, Chinese cabbage, etc.) around the whole r…	Cereals	Paddy rice	Rice (Oryza sativa)	Soil-based	Rice fields surrounded by a border crop of soybeans + common vegetable crops (maize, aubergine, Chine cabbage, etc.) around the whole growing area (Plant-diversified).	Mean of 180 replicates (10 subplots in each plot, 3 plots per farm and 6 farms overall), over one year (2003)	0.776633	1	0.776633		Wan et al. (2018)	Increasing plant diversity with border crops reduces insecticide use and increases crop yield in urban agriculture	https://doi.org/10.7554/eLife.35103.001
30	China	Shanghai	Green space	Horizontal farming	Open-air	Urban farm	Long-term measurement of yields in 34 community farms (rice fields) established in 8 districts of Shanghai. 28 community farms (considered control farms) were planted with rice (monocrop), while 6 community farms (considered treatment farms) had a border crop of soybeans around the periphery of each rice field and common vegetable crops (maize, eggplant, Chinese cabbage, etc.) around the whole ri…	Cereals	Paddy rice	Rice (Oryza sativa)	Soil-based	Monocrop of rice (Mono-rice).	Mean of 840 replicates (10 subplots in each plot, 3 plots per farm and 28 farms overall), over one year (2004)	0.8073	1	0.8073		Wan et al. (2018)	Increasing plant diversity with border crops reduces insecticide use and increases crop yield in urban agriculture	https://doi.org/10.7554/eLife.35103.001
30	China	Shanghai	Green space	Horizontal farming	Open-air	Urban farm	Long-term measurement of yields in 34 community farms (rice fields) established in 8 districts of Shanghai. 28 community farms (considered control farms) were planted with rice (monocrop), while 6 community farms (considered treatment farms) had a border crop of soybeans around the periphery of each rice field and common vegetable crops (maize, aubergine, Chinese cabbage, etc.) around the whole r…	Cereals	Paddy rice	Rice (Oryza sativa)	Soil-based	Rice fields surrounded by a border crop of soybeans + common vegetable crops (maize, aubergine, Chine cabbage, etc.) around the whole growing area (Plant-diversified).	Mean of 180 replicates (10 subplots in each plot, 3 plots per farm and 6 farms overall), over one year (2004)	0.83075	1	0.83075		Wan et al. (2018)	Increasing plant diversity with border crops reduces insecticide use and increases crop yield in urban agriculture	https://doi.org/10.7554/eLife.35103.001
30	China	Shanghai	Green space	Horizontal farming	Open-air	Urban farm	Long-term measurement of yields in 34 community farms (rice fields) established in 8 districts of Shanghai. 28 community farms (considered control farms) were planted with rice (monocrop), while 6 community farms (considered treatment farms) had a border crop of soybeans around the periphery of each rice field and common vegetable crops (maize, eggplant, Chinese cabbage, etc.) around the whole ri…	Cereals	Paddy rice	Rice (Oryza sativa)	Soil-based	Monocrop of rice (Mono-rice).	Mean of 840 replicates (10 subplots in each plot, 3 plots per farm and 28 farms overall), over one year (2005)	0.788262	1	0.788262		Wan et al. (2018)	Increasing plant diversity with border crops reduces insecticide use and increases crop yield in urban agriculture	https://doi.org/10.7554/eLife.35103.001
30	China	Shanghai	Green space	Horizontal farming	Open-air	Urban farm	Long-term measurement of yields in 34 community farms (rice fields) established in 8 districts of Shanghai. 28 community farms (considered control farms) were planted with rice (monocrop), while 6 community farms (considered treatment farms) had a border crop of soybeans around the periphery of each rice field and common vegetable crops (maize, aubergine, Chinese cabbage, etc.) around the whole r…	Cereals	Paddy rice	Rice (Oryza sativa)	Soil-based	Rice fields surrounded by a border crop of soybeans + common vegetable crops (maize, aubergine, Chine cabbage, etc.) around the whole growing area (Plant-diversified).	Mean of 180 replicates (10 subplots in each plot, 3 plots per farm and 6 farms overall), over one year (2005)	0.8273	1	0.8273		Wan et al. (2018)	Increasing plant diversity with border crops reduces insecticide use and increases crop yield in urban agriculture	https://doi.org/10.7554/eLife.35103.001
30	China	Shanghai	Green space	Horizontal farming	Open-air	Urban farm	Long-term measurement of yields in 34 community farms (rice fields) established in 8 districts of Shanghai. 28 community farms (considered control farms) were planted with rice (monocrop), while 6 community farms (considered treatment farms) had a border crop of soybeans around the periphery of each rice field and common vegetable crops (maize, eggplant, Chinese cabbage, etc.) around the whole ri…	Cereals	Paddy rice	Rice (Oryza sativa)	Soil-based	Monocrop of rice (Mono-rice).	Mean of 840 replicates (10 subplots in each plot, 3 plots per farm and 28 farms overall), over one year (2006)	0.815925	1	0.815925		Wan et al. (2018)	Increasing plant diversity with border crops reduces insecticide use and increases crop yield in urban agriculture	https://doi.org/10.7554/eLife.35103.001
30	China	Shanghai	Green space	Horizontal farming	Open-air	Urban farm	Long-term measurement of yields in 34 community farms (rice fields) established in 8 districts of Shanghai. 28 community farms (considered control farms) were planted with rice (monocrop), while 6 community farms (considered treatment farms) had a border crop of soybeans around the periphery of each rice field and common vegetable crops (maize, aubergine, Chinese cabbage, etc.) around the whole r…	Cereals	Paddy rice	Rice (Oryza sativa)	Soil-based	Rice fields surrounded by a border crop of soybeans + common vegetable crops (maize, aubergine, Chine cabbage, etc.) around the whole growing area (Plant-diversified).	Mean of 180 replicates (10 subplots in each plot, 3 plots per farm and 6 farms overall), over one year (2006)	0.829617	1	0.829617		Wan et al. (2018)	Increasing plant diversity with border crops reduces insecticide use and increases crop yield in urban agriculture	https://doi.org/10.7554/eLife.35103.001
30	China	Shanghai	Green space	Horizontal farming	Open-air	Urban farm	Long-term measurement of yields in 34 community farms (rice fields) established in 8 districts of Shanghai. 28 community farms (considered control farms) were planted with rice (monocrop), while 6 community farms (considered treatment farms) had a border crop of soybeans around the periphery of each rice field and common vegetable crops (maize, eggplant, Chinese cabbage, etc.) around the whole ri…	Cereals	Paddy rice	Rice (Oryza sativa)	Soil-based	Monocrop of rice (Mono-rice).	Mean of 840 replicates (10 subplots in each plot, 3 plots per farm and 28 farms overall), over one year (2007)	0.809362	1	0.809362		Wan et al. (2018)	Increasing plant diversity with border crops reduces insecticide use and increases crop yield in urban agriculture	https://doi.org/10.7554/eLife.35103.001
30	China	Shanghai	Green space	Horizontal farming	Open-air	Urban farm	Long-term measurement of yields in 34 community farms (rice fields) established in 8 districts of Shanghai. 28 community farms (considered control farms) were planted with rice (monocrop), while 6 community farms (considered treatment farms) had a border crop of soybeans around the periphery of each rice field and common vegetable crops (maize, aubergine, Chinese cabbage, etc.) around the whole r…	Cereals	Paddy rice	Rice (Oryza sativa)	Soil-based	Rice fields surrounded by a border crop of soybeans + common vegetable crops (maize, aubergine, Chine cabbage, etc.) around the whole growing area (Plant-diversified).	Mean of 180 replicates (10 subplots in each plot, 3 plots per farm and 6 farms overall), over one year (2007)	0.8451	1	0.8451		Wan et al. (2018)	Increasing plant diversity with border crops reduces insecticide use and increases crop yield in urban agriculture	https://doi.org/10.7554/eLife.35103.001
30	China	Shanghai	Green space	Horizontal farming	Open-air	Urban farm	Long-term measurement of yields in 34 community farms (rice fields) established in 8 districts of Shanghai. 28 community farms (considered control farms) were planted with rice (monocrop), while 6 community farms (considered treatment farms) had a border crop of soybeans around the periphery of each rice field and common vegetable crops (maize, eggplant, Chinese cabbage, etc.) around the whole ri…	Cereals	Paddy rice	Rice (Oryza sativa)	Soil-based	Monocrop of rice (Mono-rice).	Mean of 840 replicates (10 subplots in each plot, 3 plots per farm and 28 farms overall), over one year (2008)	0.823038	1	0.823038		Wan et al. (2018)	Increasing plant diversity with border crops reduces insecticide use and increases crop yield in urban agriculture	https://doi.org/10.7554/eLife.35103.001
30	China	Shanghai	Green space	Horizontal farming	Open-air	Urban farm	Long-term measurement of yields in 34 community farms (rice fields) established in 8 districts of Shanghai. 28 community farms (considered control farms) were planted with rice (monocrop), while 6 community farms (considered treatment farms) had a border crop of soybeans around the periphery of each rice field and common vegetable crops (maize, aubergine, Chinese cabbage, etc.) around the whole r…	Cereals	Paddy rice	Rice (Oryza sativa)	Soil-based	Rice fields surrounded by a border crop of soybeans + common vegetable crops (maize, aubergine, Chine cabbage, etc.) around the whole growing area (Plant-diversified).	Mean of 180 replicates (10 subplots in each plot, 3 plots per farm and 6 farms overall), over one year (2008)	0.823617	1	0.823617		Wan et al. (2018)	Increasing plant diversity with border crops reduces insecticide use and increases crop yield in urban agriculture	https://doi.org/10.7554/eLife.35103.001
30	China	Shanghai	Green space	Horizontal farming	Open-air	Urban farm	Long-term measurement of yields in 34 community farms (rice fields) established in 8 districts of Shanghai. 28 community farms (considered control farms) were planted with rice (monocrop), while 6 community farms (considered treatment farms) had a border crop of soybeans around the periphery of each rice field and common vegetable crops (maize, eggplant, Chinese cabbage, etc.) around the whole ri…	Cereals	Paddy rice	Rice (Oryza sativa)	Soil-based	Monocrop of rice (Mono-rice).	Mean of 840 replicates (10 subplots in each plot, 3 plots per farm and 28 farms overall), over one year (2009)	0.827475	1	0.827475		Wan et al. (2018)	Increasing plant diversity with border crops reduces insecticide use and increases crop yield in urban agriculture	https://doi.org/10.7554/eLife.35103.001
30	China	Shanghai	Green space	Horizontal farming	Open-air	Urban farm	Long-term measurement of yields in 34 community farms (rice fields) established in 8 districts of Shanghai. 28 community farms (considered control farms) were planted with rice (monocrop), while 6 community farms (considered treatment farms) had a border crop of soybeans around the periphery of each rice field and common vegetable crops (maize, aubergine, Chinese cabbage, etc.) around the whole r…	Cereals	Paddy rice	Rice (Oryza sativa)	Soil-based	Rice fields surrounded by a border crop of soybeans + common vegetable crops (maize, aubergine, Chine cabbage, etc.) around the whole growing area (Plant-diversified).	Mean of 180 replicates (10 subplots in each plot, 3 plots per farm and 6 farms overall), over one year (2009)	0.8599	1	0.8599		Wan et al. (2018)	Increasing plant diversity with border crops reduces insecticide use and increases crop yield in urban agriculture	https://doi.org/10.7554/eLife.35103.001
30	China	Shanghai	Green space	Horizontal farming	Open-air	Urban farm	Long-term measurement of yields in 34 community farms (rice fields) established in 8 districts of Shanghai. 28 community farms (considered control farms) were planted with rice (monocrop), while 6 community farms (considered treatment farms) had a border crop of soybeans around the periphery of each rice field and common vegetable crops (maize, eggplant, Chinese cabbage, etc.) around the whole ri…	Cereals	Paddy rice	Rice (Oryza sativa)	Soil-based	Monocrop of rice (Mono-rice).	Mean of 840 replicates (10 subplots in each plot, 3 plots per farm and 28 farms overall), over one year (2010)	0.834425	1	0.834425		Wan et al. (2018)	Increasing plant diversity with border crops reduces insecticide use and increases crop yield in urban agriculture	https://doi.org/10.7554/eLife.35103.001
30	China	Shanghai	Green space	Horizontal farming	Open-air	Urban farm	Long-term measurement of yields in 34 community farms (rice fields) established in 8 districts of Shanghai. 28 community farms (considered control farms) were planted with rice (monocrop), while 6 community farms (considered treatment farms) had a border crop of soybeans around the periphery of each rice field and common vegetable crops (maize, aubergine, Chinese cabbage, etc.) around the whole r…	Cereals	Paddy rice	Rice (Oryza sativa)	Soil-based	Rice fields surrounded by a border crop of soybeans + common vegetable crops (maize, aubergine, Chine cabbage, etc.) around the whole growing area (Plant-diversified).	Mean of 180 replicates (10 subplots in each plot, 3 plots per farm and 6 farms overall), over one year (2010)	0.8217	1	0.8217		Wan et al. (2018)	Increasing plant diversity with border crops reduces insecticide use and increases crop yield in urban agriculture	https://doi.org/10.7554/eLife.35103.001
30	China	Shanghai	Green space	Horizontal farming	Open-air	Urban farm	Long-term measurement of yields in 34 community farms (rice fields) established in 8 districts of Shanghai. 28 community farms (considered control farms) were planted with rice (monocrop), while 6 community farms (considered treatment farms) had a border crop of soybeans around the periphery of each rice field and common vegetable crops (maize, eggplant, Chinese cabbage, etc.) around the whole ri…	Cereals	Paddy rice	Rice (Oryza sativa)	Soil-based	Monocrop of rice (Mono-rice).	Mean of 840 replicates (10 subplots in each plot, 3 plots per farm and 28 farms overall), over one year (2011)	0.831912	1	0.831912		Wan et al. (2018)	Increasing plant diversity with border crops reduces insecticide use and increases crop yield in urban agriculture	https://doi.org/10.7554/eLife.35103.001
30	China	Shanghai	Green space	Horizontal farming	Open-air	Urban farm	Long-term measurement of yields in 34 community farms (rice fields) established in 8 districts of Shanghai. 28 community farms (considered control farms) were planted with rice (monocrop), while 6 community farms (considered treatment farms) had a border crop of soybeans around the periphery of each rice field and common vegetable crops (maize, aubergine, Chinese cabbage, etc.) around the whole r…	Cereals	Paddy rice	Rice (Oryza sativa)	Soil-based	Rice fields surrounded by a border crop of soybeans + common vegetable crops (maize, aubergine, Chine cabbage, etc.) around the whole growing area (Plant-diversified).	Mean of 180 replicates (10 subplots in each plot, 3 plots per farm and 6 farms overall), over one year (2011)	0.856917	1	0.856917		Wan et al. (2018)	Increasing plant diversity with border crops reduces insecticide use and increases crop yield in urban agriculture	https://doi.org/10.7554/eLife.35103.001
30	China	Shanghai	Green space	Horizontal farming	Open-air	Urban farm	Long-term measurement of yields in 34 community farms (rice fields) established in 8 districts of Shanghai. 28 community farms (considered control farms) were planted with rice (monocrop), while 6 community farms (considered treatment farms) had a border crop of soybeans around the periphery of each rice field and common vegetable crops (maize, eggplant, Chinese cabbage, etc.) around the whole ri…	Cereals	Paddy rice	Rice (Oryza sativa)	Soil-based	Monocrop of rice (Mono-rice).	Mean of 840 replicates (10 subplots in each plot, 3 plots per farm and 28 farms overall), over one year (2012)	0.848588	1	0.848588		Wan et al. (2018)	Increasing plant diversity with border crops reduces insecticide use and increases crop yield in urban agriculture	https://doi.org/10.7554/eLife.35103.001
30	China	Shanghai	Green space	Horizontal farming	Open-air	Urban farm	Long-term measurement of yields in 34 community farms (rice fields) established in 8 districts of Shanghai. 28 community farms (considered control farms) were planted with rice (monocrop), while 6 community farms (considered treatment farms) had a border crop of soybeans around the periphery of each rice field and common vegetable crops (maize, aubergine, Chinese cabbage, etc.) around the whole r…	Cereals	Paddy rice	Rice (Oryza sativa)	Soil-based	Rice fields surrounded by a border crop of soybeans + common vegetable crops (maize, aubergine, Chine cabbage, etc.) around the whole growing area (Plant-diversified).	Mean of 180 replicates (10 subplots in each plot, 3 plots per farm and 6 farms overall), over one year (2012)	0.8562	1	0.8562		Wan et al. (2018)	Increasing plant diversity with border crops reduces insecticide use and increases crop yield in urban agriculture	https://doi.org/10.7554/eLife.35103.001
30	China	Shanghai	Green space	Horizontal farming	Open-air	Urban farm	Long-term measurement of yields in 34 community farms (rice fields) established in 8 districts of Shanghai. 28 community farms (considered control farms) were planted with rice (monocrop), while 6 community farms (considered treatment farms) had a border crop of soybeans around the periphery of each rice field and common vegetable crops (maize, eggplant, Chinese cabbage, etc.) around the whole ri…	Cereals	Paddy rice	Rice (Oryza sativa)	Soil-based	Monocrop of rice (Mono-rice).	Mean of 840 replicates (10 subplots in each plot, 3 plots per farm and 28 farms overall), over one year (2013)	0.844112	1	0.844112		Wan et al. (2018)	Increasing plant diversity with border crops reduces insecticide use and increases crop yield in urban agriculture	https://doi.org/10.7554/eLife.35103.001
30	China	Shanghai	Green space	Horizontal farming	Open-air	Urban farm	Long-term measurement of yields in 34 community farms (rice fields) established in 8 districts of Shanghai. 28 community farms (considered control farms) were planted with rice (monocrop), while 6 community farms (considered treatment farms) had a border crop of soybeans around the periphery of each rice field and common vegetable crops (maize, aubergine, Chinese cabbage, etc.) around the whole r…	Cereals	Paddy rice	Rice (Oryza sativa)	Soil-based	Rice fields surrounded by a border crop of soybeans + common vegetable crops (maize, aubergine, Chine cabbage, etc.) around the whole growing area (Plant-diversified).	Mean of 180 replicates (10 subplots in each plot, 3 plots per farm and 6 farms overall), over one year (2013)	0.866533	1	0.866533		Wan et al. (2018)	Increasing plant diversity with border crops reduces insecticide use and increases crop yield in urban agriculture	https://doi.org/10.7554/eLife.35103.001
30	China	Shanghai	Green space	Horizontal farming	Open-air	Urban farm	Long-term measurement of yields in 34 community farms (rice fields) established in 8 districts of Shanghai. 28 community farms (considered control farms) were planted with rice (monocrop), while 6 community farms (considered treatment farms) had a border crop of soybeans around the periphery of each rice field and common vegetable crops (maize, eggplant, Chinese cabbage, etc.) around the whole ri…	Cereals	Paddy rice	Rice (Oryza sativa)	Soil-based	Monocrop of rice (Mono-rice).	Mean of 840 replicates (10 subplots in each plot, 3 plots per farm and 28 farms overall), over one year (2014)	0.843212	1	0.843212		Wan et al. (2018)	Increasing plant diversity with border crops reduces insecticide use and increases crop yield in urban agriculture	https://doi.org/10.7554/eLife.35103.001
30	China	Shanghai	Green space	Horizontal farming	Open-air	Urban farm	Long-term measurement of yields in 34 community farms (rice fields) established in 8 districts of Shanghai. 28 community farms (considered control farms) were planted with rice (monocrop), while 6 community farms (considered treatment farms) had a border crop of soybeans around the periphery of each rice field and common vegetable crops (maize, aubergine, Chinese cabbage, etc.) around the whole r…	Cereals	Paddy rice	Rice (Oryza sativa)	Soil-based	Rice fields surrounded by a border crop of soybeans + common vegetable crops (maize, aubergine, Chine cabbage, etc.) around the whole growing area (Plant-diversified).	Mean of 180 replicates (10 subplots in each plot, 3 plots per farm and 6 farms overall), over one year (2014)	0.855417	1	0.855417		Wan et al. (2018)	Increasing plant diversity with border crops reduces insecticide use and increases crop yield in urban agriculture	https://doi.org/10.7554/eLife.35103.001
30	China	Shanghai	Green space	Horizontal farming	Open-air	Urban farm	Long-term measurement of yields in 34 community farms (rice fields) established in 8 districts of Shanghai. 28 community farms (considered control farms) were planted with rice (monocrop), while 6 community farms (considered treatment farms) had a border crop of soybeans around the periphery of each rice field and common vegetable crops (maize, eggplant, Chinese cabbage, etc.) around the whole ri…	Cereals	Paddy rice	Rice (Oryza sativa)	Soil-based	Monocrop of rice (Mono-rice).	Mean of 840 replicates (10 subplots in each plot, 3 plots per farm and 28 farms overall), over one year (2015)	0.851988	1	0.851988		Wan et al. (2018)	Increasing plant diversity with border crops reduces insecticide use and increases crop yield in urban agriculture	https://doi.org/10.7554/eLife.35103.001
30	China	Shanghai	Green space	Horizontal farming	Open-air	Urban farm	Long-term measurement of yields in 34 community farms (rice fields) established in 8 districts of Shanghai. 28 community farms (considered control farms) were planted with rice (monocrop), while 6 community farms (considered treatment farms) had a border crop of soybeans around the periphery of each rice field and common vegetable crops (maize, aubergine, Chinese cabbage, etc.) around the whole r…	Cereals	Paddy rice	Rice (Oryza sativa)	Soil-based	Rice fields surrounded by a border crop of soybeans + common vegetable crops (maize, aubergine, Chine cabbage, etc.) around the whole growing area (Plant-diversified).	Mean of 180 replicates (10 subplots in each plot, 3 plots per farm and 6 farms overall), over one year (2015)	0.8655	1	0.8655		Wan et al. (2018)	Increasing plant diversity with border crops reduces insecticide use and increases crop yield in urban agriculture	https://doi.org/10.7554/eLife.35103.001
30	China	Shanghai	Green space	Horizontal farming	Open-air	Urban farm	Performed two highly controlled 2 year experiments in which both treatments were performed at the same locations. For each site, the experiment was a randomized block design with three replicate blocks.	Cereals	Paddy rice	Rice (Oryza sativa var. ‘Huayou 14’)	Soil-based	Monocrop of rice (Mono-rice).	Mean of 3 replicates, over one year (2009)	0.832123	1	0.832123		Wan et al. (2018)	Increasing plant diversity with border crops reduces insecticide use and increases crop yield in urban agriculture	https://doi.org/10.7554/eLife.35103.001
30	China	Shanghai	Green space	Horizontal farming	Open-air	Urban farm	Performed two highly controlled 2 year experiments in which both treatments were performed at the same locations. For each site, the experiment was a randomized block design with three replicate blocks.	Cereals	Paddy rice	Rice (Oryza sativa var. ‘Huayou 14’)	Soil-based	Rice fields surrounded by a border crop of soybeans + common vegetable crops (maize, aubergine, Chine cabbage, etc.) around the whole growing area (Plant-diversified).	Mean of 3 replicates, over one year (2009)	0.847827	1	0.847827		Wan et al. (2018)	Increasing plant diversity with border crops reduces insecticide use and increases crop yield in urban agriculture	https://doi.org/10.7554/eLife.35103.001
30	China	Shanghai	Green space	Horizontal farming	Open-air	Urban farm	Performed two highly controlled 2 year experiments in which both treatments were performed at the same locations. For each site, the experiment was a randomized block design with three replicate blocks.	Cereals	Paddy rice	Rice (Oryza sativa var. ‘Huayou 14’)	Soil-based	Monocrop of rice (Mono-rice).	Mean of 3 replicates, over one year (2010)	0.836573	1	0.836573		Wan et al. (2018)	Increasing plant diversity with border crops reduces insecticide use and increases crop yield in urban agriculture	https://doi.org/10.7554/eLife.35103.001
30	China	Shanghai	Green space	Horizontal farming	Open-air	Urban farm	Performed two highly controlled 2 year experiments in which both treatments were performed at the same locations. For each site, the experiment was a randomized block design with three replicate blocks.	Cereals	Paddy rice	Rice (Oryza sativa var. ‘Huayou 14’)	Soil-based	Rice fields surrounded by a border crop of soybeans + common vegetable crops (maize, aubergine, Chine cabbage, etc.) around the whole growing area (Plant-diversified).	Mean of 3 replicates, over one year (2010)	0.85686	1	0.85686		Wan et al. (2018)	Increasing plant diversity with border crops reduces insecticide use and increases crop yield in urban agriculture	https://doi.org/10.7554/eLife.35103.001
30	China	Shanghai	Green space	Horizontal farming	Open-air	Urban farm	Performed two highly controlled 2 year experiments in which both treatments were performed at the same locations. For each site, the experiment was a randomized block design with three replicate blocks.	Cereals	Paddy rice	Rice (Oryza sativa var. ‘Huayou 14’)	Soil-based	Monocrop of rice (Mono-rice).	Mean of 3 replicates, over one year (2013)	0.85383	1	0.85383		Wan et al. (2018)	Increasing plant diversity with border crops reduces insecticide use and increases crop yield in urban agriculture	https://doi.org/10.7554/eLife.35103.001
30	China	Shanghai	Green space	Horizontal farming	Open-air	Urban farm	Performed two highly controlled 2 year experiments in which both treatments were performed at the same locations. For each site, the experiment was a randomized block design with three replicate blocks.	Cereals	Paddy rice	Rice (Oryza sativa var. ‘Huayou 14’)	Soil-based	Rice fields surrounded by a border crop of soybeans + common vegetable crops (maize, aubergine, Chine cabbage, etc.) around the whole growing area (Plant-diversified).	Mean of 3 replicates, over one year (2013)	0.87272	1	0.87272		Wan et al. (2018)	Increasing plant diversity with border crops reduces insecticide use and increases crop yield in urban agriculture	https://doi.org/10.7554/eLife.35103.001
30	China	Shanghai	Green space	Horizontal farming	Open-air	Urban farm	Performed two highly controlled 2 year experiments in which both treatments were performed at the same locations. For each site, the experiment was a randomized block design with three replicate blocks.	Cereals	Paddy rice	Rice (Oryza sativa var. ‘Huayou 14’)	Soil-based	Monocrop of rice (Mono-rice).	Mean of 3 replicates, over one year (2014)	0.845267	1	0.845267		Wan et al. (2018)	Increasing plant diversity with border crops reduces insecticide use and increases crop yield in urban agriculture	https://doi.org/10.7554/eLife.35103.001
30	China	Shanghai	Green space	Horizontal farming	Open-air	Urban farm	Performed two highly controlled 2 year experiments in which both treatments were performed at the same locations. For each site, the experiment was a randomized block design with three replicate blocks.	Cereals	Paddy rice	Rice (Oryza sativa var. ‘Huayou 14’)	Soil-based	Rice fields surrounded by a border crop of soybeans + common vegetable crops (maize, aubergine, Chine cabbage, etc.) around the whole growing area (Plant-diversified).	Mean of 3 replicates, over one year (2014)	0.86666	1	0.86666		Wan et al. (2018)	Increasing plant diversity with border crops reduces insecticide use and increases crop yield in urban agriculture	https://doi.org/10.7554/eLife.35103.001
31	Austria	Vienna	Green space	Horizontal farming	Open-air	Allotment/private garden/community garden	Two subplots at the Selbsternte plot Roter Berg were managed between May and October 2001.	Vegetables primary	Vegetables, fresh nes	Swiss chard (Beta vulgaris ssp. vulgaris convar. cicla var. cicla)	Soil-based	LIS: low intensity.	Mean of 2 replicates, over one year (2001)	5.5175	1	5.5175		Vogl et al. (2004)	Urban organic farming in Austria with the concept of Selbsternte (’self-harvest‘): An agronomic and socio-economic analysis	https://www.cambridge.org/core/journals/renewable-agriculture-and-food-systems/article/urban-organic-farming-in-austria-with-the-concept-of-selbsternte-selfharvest-an-agronomic-and-socioeconomic-analysis/F635BE93A13F1118749365448E122A4E
31	Austria	Vienna	Green space	Horizontal farming	Open-air	Allotment/private garden/community garden	Two subplots at the Selbsternte plot Roter Berg were managed between May and October 2001.	Vegetables primary	Vegetables, fresh nes	Beetroot (Beta vulgaris ssp. vulgaris convar. vulgaris var. vulgaris)	Soil-based	LIS: low intensity.	Mean of 2 replicates, over one year (2001)	2.2025	1	2.2025		Vogl et al. (2004)	Urban organic farming in Austria with the concept of Selbsternte (’self-harvest‘): An agronomic and socio-economic analysis	https://www.cambridge.org/core/journals/renewable-agriculture-and-food-systems/article/urban-organic-farming-in-austria-with-the-concept-of-selbsternte-selfharvest-an-agronomic-and-socioeconomic-analysis/F635BE93A13F1118749365448E122A4E
31	Austria	Vienna	Green space	Horizontal farming	Open-air	Allotment/private garden/community garden	Two subplots at the Selbsternte plot Roter Berg were managed between May and October 2001.	Vegetables primary	Pumpkins, squash and gourds	Pumpkin (Cucurbita moschata)	Soil-based	LIS: low intensity.	Mean of 2 replicates, over one year (2001)	3.165	1	3.165		Vogl et al. (2004)	Urban organic farming in Austria with the concept of Selbsternte (’self-harvest‘): An agronomic and socio-economic analysis	https://www.cambridge.org/core/journals/renewable-agriculture-and-food-systems/article/urban-organic-farming-in-austria-with-the-concept-of-selbsternte-selfharvest-an-agronomic-and-socioeconomic-analysis/F635BE93A13F1118749365448E122A4E
31	Austria	Vienna	Green space	Horizontal farming	Open-air	Allotment/private garden/community garden	Two subplots at the Selbsternte plot Roter Berg were managed between May and October 2001.	Vegetables primary	Pumpkins, squash and gourds	Courgette (Cucurbita pepo)	Soil-based	LIS: low intensity.	Mean of 2 replicates, over one year (2001)	8.46	1	8.46		Vogl et al. (2004)	Urban organic farming in Austria with the concept of Selbsternte (’self-harvest‘): An agronomic and socio-economic analysis	https://www.cambridge.org/core/journals/renewable-agriculture-and-food-systems/article/urban-organic-farming-in-austria-with-the-concept-of-selbsternte-selfharvest-an-agronomic-and-socioeconomic-analysis/F635BE93A13F1118749365448E122A4E
31	Austria	Vienna	Green space	Horizontal farming	Open-air	Allotment/private garden/community garden	Two subplots at the Selbsternte plot Roter Berg were managed between May and October 2001.	Vegetables primary	Carrots and turnips	Carrot (Daucus carota ssp. Sativus)	Soil-based	LIS: low intensity.	Mean of 2 replicates, over one year (2001)	3.7875	1	3.7875		Vogl et al. (2004)	Urban organic farming in Austria with the concept of Selbsternte (’self-harvest‘): An agronomic and socio-economic analysis	https://www.cambridge.org/core/journals/renewable-agriculture-and-food-systems/article/urban-organic-farming-in-austria-with-the-concept-of-selbsternte-selfharvest-an-agronomic-and-socioeconomic-analysis/F635BE93A13F1118749365448E122A4E
31	Austria	Vienna	Green space	Horizontal farming	Open-air	Allotment/private garden/community garden	Two subplots at the Selbsternte plot Roter Berg were managed between May and October 2001.	Vegetables primary	Tomatoes	Tomato (Lycopersicon esculentum var. esculentum)	Soil-based	LIS: low intensity.	Mean of 2 replicates, over one year (2001)	2.87	1	2.87		Vogl et al. (2004)	Urban organic farming in Austria with the concept of Selbsternte (’self-harvest‘): An agronomic and socio-economic analysis	https://www.cambridge.org/core/journals/renewable-agriculture-and-food-systems/article/urban-organic-farming-in-austria-with-the-concept-of-selbsternte-selfharvest-an-agronomic-and-socioeconomic-analysis/F635BE93A13F1118749365448E122A4E
31	Austria	Vienna	Green space	Horizontal farming	Open-air	Allotment/private garden/community garden	Two subplots at the Selbsternte plot Roter Berg were managed between May and October 2001.	Vegetables primary	Beans	Dwarf bean (Phaseolus vulgaris ssp. vulgaris var. nanus)	Soil-based	LIS: low intensity.	Mean of 2 replicates, over one year (2001)	2.1875	1	2.1875		Vogl et al. (2004)	Urban organic farming in Austria with the concept of Selbsternte (’self-harvest‘): An agronomic and socio-economic analysis	https://www.cambridge.org/core/journals/renewable-agriculture-and-food-systems/article/urban-organic-farming-in-austria-with-the-concept-of-selbsternte-selfharvest-an-agronomic-and-socioeconomic-analysis/F635BE93A13F1118749365448E122A4E
31	Austria	Vienna	Green space	Horizontal farming	Open-air	Allotment/private garden/community garden	Two subplots at the Selbsternte plot Roter Berg were managed between May and October 2001.	Roots and tubers	Potatoes	Potato (Solanum tuberosum)	Soil-based	LIS: low intensity.	Mean of 2 replicates, over one year (2001)	8.2475	1	8.2475		Vogl et al. (2004)	Urban organic farming in Austria with the concept of Selbsternte (’self-harvest‘): An agronomic and socio-economic analysis	https://www.cambridge.org/core/journals/renewable-agriculture-and-food-systems/article/urban-organic-farming-in-austria-with-the-concept-of-selbsternte-selfharvest-an-agronomic-and-socioeconomic-analysis/F635BE93A13F1118749365448E122A4E
31	Austria	Vienna	Green space	Horizontal farming	Open-air	Allotment/private garden/community garden	Two subplots at the Selbsternte plot Roter Berg were managed between May and October 2001.	Vegetables primary	Vegetables, fresh nes	Swiss chard (Beta vulgaris ssp. vulgaris convar. cicla var. cicla)	Soil-based	HIS: high intensity.	Mean of 2 replicates, over one year (2001)	4.0475	1	4.0475		Vogl et al. (2004)	Urban organic farming in Austria with the concept of Selbsternte (’self-harvest‘): An agronomic and socio-economic analysis	https://www.cambridge.org/core/journals/renewable-agriculture-and-food-systems/article/urban-organic-farming-in-austria-with-the-concept-of-selbsternte-selfharvest-an-agronomic-and-socioeconomic-analysis/F635BE93A13F1118749365448E122A4E
31	Austria	Vienna	Green space	Horizontal farming	Open-air	Allotment/private garden/community garden	Two subplots at the Selbsternte plot Roter Berg were managed between May and October 2001.	Vegetables primary	Vegetables, fresh nes	Beetroot (Beta vulgaris ssp. vulgaris convar. vulgaris var. vulgaris)	Soil-based	HIS: high intensity.	Mean of 2 replicates, over one year (2001)	1.1	1	1.1		Vogl et al. (2004)	Urban organic farming in Austria with the concept of Selbsternte (’self-harvest‘): An agronomic and socio-economic analysis	https://www.cambridge.org/core/journals/renewable-agriculture-and-food-systems/article/urban-organic-farming-in-austria-with-the-concept-of-selbsternte-selfharvest-an-agronomic-and-socioeconomic-analysis/F635BE93A13F1118749365448E122A4E
31	Austria	Vienna	Green space	Horizontal farming	Open-air	Allotment/private garden/community garden	Two subplots at the Selbsternte plot Roter Berg were managed between May and October 2001.	Vegetables primary	Pumpkins, squash and gourds	Pumpkin (Cucurbita moschata)	Soil-based	HIS: high intensity.	Mean of 2 replicates, over one year (2001)	3.4325	1	3.4325		Vogl et al. (2004)	Urban organic farming in Austria with the concept of Selbsternte (’self-harvest‘): An agronomic and socio-economic analysis	https://www.cambridge.org/core/journals/renewable-agriculture-and-food-systems/article/urban-organic-farming-in-austria-with-the-concept-of-selbsternte-selfharvest-an-agronomic-and-socioeconomic-analysis/F635BE93A13F1118749365448E122A4E
31	Austria	Vienna	Green space	Horizontal farming	Open-air	Allotment/private garden/community garden	Two subplots at the Selbsternte plot Roter Berg were managed between May and October 2001.	Vegetables primary	Pumpkins, squash and gourds	Courgette (Cucurbita pepo)	Soil-based	HIS: high intensity.	Mean of 2 replicates, over one year (2001)	7.815	1	7.815		Vogl et al. (2004)	Urban organic farming in Austria with the concept of Selbsternte (’self-harvest‘): An agronomic and socio-economic analysis	https://www.cambridge.org/core/journals/renewable-agriculture-and-food-systems/article/urban-organic-farming-in-austria-with-the-concept-of-selbsternte-selfharvest-an-agronomic-and-socioeconomic-analysis/F635BE93A13F1118749365448E122A4E
31	Austria	Vienna	Green space	Horizontal farming	Open-air	Allotment/private garden/community garden	Two subplots at the Selbsternte plot Roter Berg were managed between May and October 2001.	Vegetables primary	Carrots and turnips	Carrot (Daucus carota ssp. Sativus)	Soil-based	HIS: high intensity.	Mean of 2 replicates, over one year (2001)	3.6225	1	3.6225		Vogl et al. (2004)	Urban organic farming in Austria with the concept of Selbsternte (’self-harvest‘): An agronomic and socio-economic analysis	https://www.cambridge.org/core/journals/renewable-agriculture-and-food-systems/article/urban-organic-farming-in-austria-with-the-concept-of-selbsternte-selfharvest-an-agronomic-and-socioeconomic-analysis/F635BE93A13F1118749365448E122A4E
31	Austria	Vienna	Green space	Horizontal farming	Open-air	Allotment/private garden/community garden	Two subplots at the Selbsternte plot Roter Berg were managed between May and October 2001.	Vegetables primary	Tomatoes	Tomato (Lycopersicon esculentum var. esculentum)	Soil-based	HIS: high intensity.	Mean of 2 replicates, over one year (2001)	2.295	1	2.295		Vogl et al. (2004)	Urban organic farming in Austria with the concept of Selbsternte (’self-harvest‘): An agronomic and socio-economic analysis	https://www.cambridge.org/core/journals/renewable-agriculture-and-food-systems/article/urban-organic-farming-in-austria-with-the-concept-of-selbsternte-selfharvest-an-agronomic-and-socioeconomic-analysis/F635BE93A13F1118749365448E122A4E
31	Austria	Vienna	Green space	Horizontal farming	Open-air	Allotment/private garden/community garden	Two subplots at the Selbsternte plot Roter Berg were managed between May and October 2001.	Vegetables primary	Beans	Dwarf bean (Phaseolus vulgaris ssp. vulgaris var. nanus)	Soil-based	HIS: high intensity.	Mean of 2 replicates, over one year (2001)	2.22	1	2.22		Vogl et al. (2004)	Urban organic farming in Austria with the concept of Selbsternte (’self-harvest‘): An agronomic and socio-economic analysis	https://www.cambridge.org/core/journals/renewable-agriculture-and-food-systems/article/urban-organic-farming-in-austria-with-the-concept-of-selbsternte-selfharvest-an-agronomic-and-socioeconomic-analysis/F635BE93A13F1118749365448E122A4E
31	Austria	Vienna	Green space	Horizontal farming	Open-air	Allotment/private garden/community garden	Two subplots at the Selbsternte plot Roter Berg were managed between May and October 2001.	Roots and tubers	Potatoes	Potato (Solanum tuberosum)	Soil-based	HIS: high intensity.	Mean of 2 replicates, over one year (2001)	7.9	1	7.9		Vogl et al. (2004)	Urban organic farming in Austria with the concept of Selbsternte (’self-harvest‘): An agronomic and socio-economic analysis	https://www.cambridge.org/core/journals/renewable-agriculture-and-food-systems/article/urban-organic-farming-in-austria-with-the-concept-of-selbsternte-selfharvest-an-agronomic-and-socioeconomic-analysis/F635BE93A13F1118749365448E122A4E
32	USA	St Paul (MN)	Green space	Horizontal farming	Controlled-environment with sunlight	Polytunnel	Cultural practices were prepared by initially rotovating the soil, followed by raised bed preparation and plastic mulch/drip tape application. Plastic mulch was 1.20 m wide, 1 mm thick white on black plastic, and low tunnel plastic was 3.66 m wide, 4 mm thick clear greenhouse film.	Fruit primary	Strawberries	Strawberry (Fragaria x ananassa cv. Albion, Evie-II, Monterey, Portola, San Andreas and Seascape)	Soil-based	Treatment: plastic mulch with low tunnel coverings.	Mean of 48 replicates, over two years (2013 and 2014 growing periods)	2.2472	1	2.2472		Petran et al. (2016)	Yield and quality characteristics of day-neutral strawberry in the United States Upper Midwest using organic practices	https://doi.org/10.1080/01448765.2016.1188152
32	USA	St Paul (MN)	Green space	Horizontal farming	Open-air	Urban farm	Cultural practices were prepared by initially rotovating the soil, followed by raised bed preparation and plastic mulch/drip tape application. Plastic mulch was 1.20 m wide, 1 mm thick white on black plastic.	Fruit primary	Strawberries	Strawberry (Fragaria x ananassa cv. Albion, Evie-II, Monterey, Portola, San Andreas and Seascape)	Soil-based	Treatment: plastic mulch without low tunnel coverings.	Mean of 48 replicates, over two years (2013 and 2014 growing periods)	1.8386	1	1.8386		Petran et al. (2016)	Yield and quality characteristics of day-neutral strawberry in the United States Upper Midwest using organic practices	https://doi.org/10.1080/01448765.2016.1188152
32	USA	St Paul (MN)	Green space	Horizontal farming	Open-air	Urban farm	Cultural practices were prepared by initially rotovating the soil, followed by raised bed preparation and plastic mulch/drip tape application.	Fruit primary	Strawberries	Strawberry (Fragaria x ananassa cv. Albion, Evie-II, Monterey, Portola, San Andreas and Seascape)	Soil-based	Treatment: straw mulch.	Mean of 24 replicates, over two years (2013 and 2014 growing periods)	1.2257	1	1.2257		Petran et al. (2016)	Yield and quality characteristics of day-neutral strawberry in the United States Upper Midwest using organic practices	https://doi.org/10.1080/01448765.2016.1188152
33	USA	Kingshill (US Virgin Islands)	Ground	Horizontal farming	Open-air	University grounds	The UVI aquaponic system was situated outdoors. The fish rearing and hydroponic tanks were each aerated by separate 1-hp blowers and air stones.	Vegetables primary	Vegetables, fresh nes	Basil (Ocimum basilicum L. cv. ‘Genovese’)	Aquaponic	The hydroponic basil was planted into a fully established and functioning system with a reservoir of nutrients generated from fish waste. 1st trial: basil produced by batch culture.	Mean of 4 replicates, over one year (production period of 28 days)	2	1	2		Rakocy et al. (2004)	Aquaponic production of tilapia and basil: comparing a batch and staggered cropping system	https://doi.org/10.17660/ACTAHORTIC.2004.648.8	https://www.semanticscholar.org/paper/Aquaponic-production-of-tilapia-and-basil%3A-a-batch-Rakocy-Shultz/f83655fef1d1afe249bb75fd58e6a2e7b05393b6
33	USA	Kingshill (US Virgin Islands)	Ground	Horizontal farming	Open-air	University grounds	The UVI aquaponic system was situated outdoors. The fish rearing and hydroponic tanks were each aerated by separate 1-hp blowers and air stones.	Vegetables primary	Vegetables, fresh nes	Basil (Ocimum basilicum L. cv. ‘Genovese’)	Aquaponic	The hydroponic basil was planted into a fully established and functioning system with a reservoir of nutrients generated from fish waste. 2nd trial (1): basil staggered production method was used.	Mean of 4 replicates, over one year (production period of 28 days)	1.2	1	1.2		Rakocy et al. (2004)	Aquaponic production of tilapia and basil: comparing a batch and staggered cropping system	https://doi.org/10.17660/ACTAHORTIC.2004.648.8	https://www.semanticscholar.org/paper/Aquaponic-production-of-tilapia-and-basil%3A-a-batch-Rakocy-Shultz/f83655fef1d1afe249bb75fd58e6a2e7b05393b6
33	USA	Kingshill (US Virgin Islands)	Ground	Horizontal farming	Open-air	University grounds	The UVI aquaponic system was situated outdoors. The fish rearing and hydroponic tanks were each aerated by separate 1-hp blowers and air stones.	Vegetables primary	Vegetables, fresh nes	Basil (Ocimum basilicum L. cv. ‘Genovese’)	Aquaponic	The hydroponic basil was planted into a fully established and functioning system with a reservoir of nutrients generated from fish waste. 2nd trial (1): basil staggered production method was used.	Mean of 4 replicates, over one year (production period of 28 days)	2.4	1	2.4		Rakocy et al. (2004)	Aquaponic production of tilapia and basil: comparing a batch and staggered cropping system	https://doi.org/10.17660/ACTAHORTIC.2004.648.8	https://www.semanticscholar.org/paper/Aquaponic-production-of-tilapia-and-basil%3A-a-batch-Rakocy-Shultz/f83655fef1d1afe249bb75fd58e6a2e7b05393b6
33	USA	Kingshill (US Virgin Islands)	Green space	Horizontal farming	Open-air	Research garden/field	During the second trial, the same staggered production procedure was followed for basil seedlings that were planted in an adjoining field at a density of 8 plants/m2.	Vegetables primary	Vegetables, fresh nes	Basil (Ocimum basilicum L. cv. ‘Genovese’)	Soil-based	The soil was prepared by applying dried composted cow manure (2-1-2) at a rate of 5.87 t/ha. The plants were irrigated as needed with well water. 2nd trial (2): basil staggered production method was used.	Mean of 4 replicates, over one year (production period of 28 days)	0.3	1	0.3		Rakocy et al. (2004)	Aquaponic production of tilapia and basil: comparing a batch and staggered cropping system	https://doi.org/10.17660/ACTAHORTIC.2004.648.8	https://www.semanticscholar.org/paper/Aquaponic-production-of-tilapia-and-basil%3A-a-batch-Rakocy-Shultz/f83655fef1d1afe249bb75fd58e6a2e7b05393b6
33	USA	Kingshill (US Virgin Islands)	Green space	Horizontal farming	Open-air	Research garden/field	During the second trial, the same staggered production procedure was followed for basil seedlings that were planted in an adjoining field at a density of 8 plants/m2.	Vegetables primary	Vegetables, fresh nes	Basil (Ocimum basilicum L. cv. ‘Genovese’)	Soil-based	The soil was prepared by applying dried composted cow manure (2-1-2) at a rate of 5.87 t/ha. The plants were irrigated as needed with well water. 2nd trial (2): basil staggered production method was used.	Mean of 4 replicates, over one year (production period of 28 days)	1	1	1		Rakocy et al. (2004)	Aquaponic production of tilapia and basil: comparing a batch and staggered cropping system	https://doi.org/10.17660/ACTAHORTIC.2004.648.8	https://www.semanticscholar.org/paper/Aquaponic-production-of-tilapia-and-basil%3A-a-batch-Rakocy-Shultz/f83655fef1d1afe249bb75fd58e6a2e7b05393b6
34	Senegal	Dakar	Green space	Horizontal farming	Open-air	Research garden/field	The experimental design was set in a complete random design (CRD) with two (2) blocs and two (2) irrigation techniques. Plots of 3 m2 were used; the spacing was set at 0.30 m x 0.25 m and plant density was 40 plants per m2.	Vegetables primary	Lettuce and chicory	Lettuce (Lactuca sativa L. var. "Blonde de Paris")	Soil-based	Organic manure made of cow dung was added at a rate of 30 tonnes/hectare (9 kg per plot).	Mean of 8 replicates, over one year (128 days)	0.741	1	0.741		Niang et al. (2012)	Urban agriculture in Senegal: effect of wastewater on the agronomical performance and hygienic quality of tomato and lettuce	http://dx.doi.org/10.4314/ijbcs.v6i4.11
34	Senegal	Dakar	Green space	Horizontal farming	Open-air	Research garden/field	The experimental design was set in a complete random design (CRD) with two (2) blocs and two (2) irrigation techniques. Plots of 6m2 (2 m x 3 m) were used in this experiment and a spacing distance of 0.5 m x 0.5 m was adopted corresponding to a density of 24 plants/plot.	Vegetables primary	Tomatoes	Tomato (Solanum lycopersicum L. var. "Mongal")	Soil-based	Organic manure made of cow dung added in all the plots at a rate of 30 tonnes/hectare (18 kg/plot).	Mean of 8 replicates, over one year (128 days)	1.02	1	1.02		Niang et al. (2012)	Urban agriculture in Senegal: effect of wastewater on the agronomical performance and hygienic quality of tomato and lettuce	http://dx.doi.org/10.4314/ijbcs.v6i4.11
35	Malaysia	Kuala Terengganu (Terengganu)	Ground	Horizontal farming	Controlled-environment with sunlight	Greenhouse	The study was carried out in a newly built insulated greenhouse, in which environmental conditions were recorded but not controlled and only natural light was used during the period of study.	Vegetables primary	Vegetables, fresh nes	Water spinach (Ipomoea aquatica)	Aquaponic	The water flow rate was set at a rate of 2.84 L min–1. Sprinklers technique was used to irrigate the plants in the troughs. Seed quantity: 15.	Mean of 3 replicates, over one year (one and bit month growing period)	1.71	1	1.71	Yield was given as kg/m2/month	Endut et al. (2011)	Nutrient removal from aquaculture wastewater by vegetable production in aquaponics recirculation system	https://doi.org/10.5004/dwt.2011.2761	https://www.researchgate.net/publication/232709084_Nutrient_removal_from_aquaculture_wastewater_by_vegetable_production_in_aquaponics_recirculation_system
35	Malaysia	Kuala Terengganu (Terengganu)	Ground	Horizontal farming	Controlled-environment with sunlight	Greenhouse	The study was carried out in a newly built insulated greenhouse, in which environmental conditions were recorded but not controlled and only natural light was used during the period of study.	Vegetables primary	Vegetables, fresh nes	Water spinach (Ipomoea aquatica)	Aquaponic	The water flow rate was set at a rate of 2.84 L min–1. Sprinklers technique was used to irrigate the plants in the troughs. Seed quantity: 20.	Mean of 3 replicates, over one year (one and bit month growing period)	2.2	1	2.2	Yield was given as kg/m2/month	Endut et al. (2011)	Nutrient removal from aquaculture wastewater by vegetable production in aquaponics recirculation system	https://doi.org/10.5004/dwt.2011.2761	https://www.researchgate.net/publication/232709084_Nutrient_removal_from_aquaculture_wastewater_by_vegetable_production_in_aquaponics_recirculation_system
35	Malaysia	Kuala Terengganu (Terengganu)	Ground	Horizontal farming	Controlled-environment with sunlight	Greenhouse	The study was carried out in a newly built insulated greenhouse, in which environmental conditions were recorded but not controlled and only natural light was used during the period of study.	Vegetables primary	Vegetables, fresh nes	Water spinach (Ipomoea aquatica)	Aquaponic	The water flow rate was set at a rate of 2.84 L min–1. Sprinklers technique was used to irrigate the plants in the troughs. Seed quantity: 25.	Mean of 3 replicates, over one year (one and bit month growing period)	2.5	1	2.5	Yield was given as kg/m2/month	Endut et al. (2011)	Nutrient removal from aquaculture wastewater by vegetable production in aquaponics recirculation system	https://doi.org/10.5004/dwt.2011.2761	https://www.researchgate.net/publication/232709084_Nutrient_removal_from_aquaculture_wastewater_by_vegetable_production_in_aquaponics_recirculation_system
35	Malaysia	Kuala Terengganu (Terengganu)	Ground	Horizontal farming	Controlled-environment with sunlight	Greenhouse	The study was carried out in a newly built insulated greenhouse, in which environmental conditions were recorded but not controlled and only natural light was used during the period of study.	Vegetables primary	Cabbages and other brassicas	Mustard greens (Brassica juncea)	Aquaponic	The water flow rate was set at a rate of 2.84 L min–1. Sprinklers technique was used to irrigate the plants in the troughs. Seed quantity: 15.	Mean of 3 replicates, over one year (one and bit month growing period)	1.45	1	1.45	Yield was given as kg/m2/month	Endut et al. (2011)	Nutrient removal from aquaculture wastewater by vegetable production in aquaponics recirculation system	https://doi.org/10.5004/dwt.2011.2761	https://www.researchgate.net/publication/232709084_Nutrient_removal_from_aquaculture_wastewater_by_vegetable_production_in_aquaponics_recirculation_system
35	Malaysia	Kuala Terengganu (Terengganu)	Ground	Horizontal farming	Controlled-environment with sunlight	Greenhouse	The study was carried out in a newly built insulated greenhouse, in which environmental conditions were recorded but not controlled and only natural light was used during the period of study.	Vegetables primary	Cabbages and other brassicas	Mustard greens (Brassica juncea)	Aquaponic	The water flow rate was set at a rate of 2.84 L min–1. Sprinklers technique was used to irrigate the plants in the troughs. Seed quantity: 20.	Mean of 3 replicates, over one year (one and bit month growing period)	1.63	1	1.63	Yield was given as kg/m2/month	Endut et al. (2011)	Nutrient removal from aquaculture wastewater by vegetable production in aquaponics recirculation system	https://doi.org/10.5004/dwt.2011.2761	https://www.researchgate.net/publication/232709084_Nutrient_removal_from_aquaculture_wastewater_by_vegetable_production_in_aquaponics_recirculation_system
35	Malaysia	Kuala Terengganu (Terengganu)	Ground	Horizontal farming	Controlled-environment with sunlight	Greenhouse	The study was carried out in a newly built insulated greenhouse, in which environmental conditions were recorded but not controlled and only natural light was used during the period of study.	Vegetables primary	Cabbages and other brassicas	Mustard greens (Brassica juncea)	Aquaponic	The water flow rate was set at a rate of 2.84 L min–1. Sprinklers technique was used to irrigate the plants in the troughs. Seed quantity: 25.	Mean of 3 replicates, over one year (one and bit month growing period)	1.85	1	1.85	Yield was given as kg/m2/month	Endut et al. (2011)	Nutrient removal from aquaculture wastewater by vegetable production in aquaponics recirculation system	https://doi.org/10.5004/dwt.2011.2761	https://www.researchgate.net/publication/232709084_Nutrient_removal_from_aquaculture_wastewater_by_vegetable_production_in_aquaponics_recirculation_system
36	Myanmar	Madaya (Mandalay)	Green space	Horizontal farming	Open-air	Urban farm	The experimental plot (5 × 3.6 m) was arranged in a split-plot design with three replications. Twenty-one-day-old seedlings grown in a bed nursery were manually transplanted at three seedlings per hill with 20 cm × 20 cm plant spacing.	Cereals	Paddy rice	Rice (Oryza sativa L. var. IR 50)	Soil-based	The rice field had a sandy clay loam soil. Manure treatment: OM0 (0 t ha−1).	Mean of 6 replicates, over one year (dry season: February to May 2017)	0.53	1	0.53		Win et al. (2020)	Greenhouse gas emissions, grain yield and water productivity: a paddy rice field case study based in Myanmar	https://doi.org/10.1002/ghg.2011
36	Myanmar	Madaya (Mandalay)	Green space	Horizontal farming	Open-air	Urban farm	The experimental plot (5 × 3.6 m) was arranged in a split-plot design with three replications. Twenty-one-day-old seedlings grown in a bed nursery were manually transplanted at three seedlings per hill with 20 cm × 20 cm plant spacing.	Cereals	Paddy rice	Rice (Oryza sativa L. var. IR 50)	Soil-based	The rice field had a sandy clay loam soil. Manure treatment: OM1 (2.5 t ha−1).	Mean of 6 replicates, over one year (dry season: February to May 2017)	0.54	1	0.54		Win et al. (2020)	Greenhouse gas emissions, grain yield and water productivity: a paddy rice field case study based in Myanmar	https://doi.org/10.1002/ghg.2011
36	Myanmar	Madaya (Mandalay)	Green space	Horizontal farming	Open-air	Urban farm	The experimental plot (5 × 3.6 m) was arranged in a split-plot design with three replications. Twenty-one-day-old seedlings grown in a bed nursery were manually transplanted at three seedlings per hill with 20 cm × 20 cm plant spacing.	Cereals	Paddy rice	Rice (Oryza sativa L. var. IR 50)	Soil-based	The rice field had a sandy clay loam soil. Manure treatment: OM2 (5 t ha−1).	Mean of 6 replicates, over one year (dry season: February to May 2017)	0.6	1	0.6		Win et al. (2020)	Greenhouse gas emissions, grain yield and water productivity: a paddy rice field case study based in Myanmar	https://doi.org/10.1002/ghg.2011
36	Myanmar	Madaya (Mandalay)	Green space	Horizontal farming	Open-air	Urban farm	The experimental plot (5 × 3.6 m) was arranged in a split-plot design with three replications. Twenty-one-day-old seedlings grown in a bed nursery were manually transplanted at three seedlings per hill with 20 cm × 20 cm plant spacing.	Cereals	Paddy rice	Rice (Oryza sativa L. var. IR 50)	Soil-based	The rice field had a sandy clay loam soil. Manure treatment: OM3 (7.5 t ha−1).	Mean of 6 replicates, over one year (dry season: February to May 2017)	0.63	1	0.63		Win et al. (2020)	Greenhouse gas emissions, grain yield and water productivity: a paddy rice field case study based in Myanmar	https://doi.org/10.1002/ghg.2011
36	Myanmar	Madaya (Mandalay)	Green space	Horizontal farming	Open-air	Urban farm	The experimental plot (5 × 3.6 m) was arranged in a split-plot design with three replications. Twenty-one-day-old seedlings grown in a bed nursery were manually transplanted at three seedlings per hill with 20 cm × 20 cm plant spacing.	Cereals	Paddy rice	Rice (Oryza sativa L. var. IR 50)	Soil-based	The rice field had a sandy clay loam soil. Manure treatment: OM0 (0 t ha−1).	Mean of 6 replicates, over one year (wet season: July to October 2017)	0.65	1	0.65		Win et al. (2020)	Greenhouse gas emissions, grain yield and water productivity: a paddy rice field case study based in Myanmar	https://doi.org/10.1002/ghg.2011
36	Myanmar	Madaya (Mandalay)	Green space	Horizontal farming	Open-air	Urban farm	The experimental plot (5 × 3.6 m) was arranged in a split-plot design with three replications. Twenty-one-day-old seedlings grown in a bed nursery were manually transplanted at three seedlings per hill with 20 cm × 20 cm plant spacing.	Cereals	Paddy rice	Rice (Oryza sativa L. var. IR 50)	Soil-based	The rice field had a sandy clay loam soil. Manure treatment: OM1 (2.5 t ha−1).	Mean of 6 replicates, over one year (wet season: July to October 2017)	0.69	1	0.69		Win et al. (2020)	Greenhouse gas emissions, grain yield and water productivity: a paddy rice field case study based in Myanmar	https://doi.org/10.1002/ghg.2011
36	Myanmar	Madaya (Mandalay)	Green space	Horizontal farming	Open-air	Urban farm	The experimental plot (5 × 3.6 m) was arranged in a split-plot design with three replications. Twenty-one-day-old seedlings grown in a bed nursery were manually transplanted at three seedlings per hill with 20 cm × 20 cm plant spacing.	Cereals	Paddy rice	Rice (Oryza sativa L. var. IR 50)	Soil-based	The rice field had a sandy clay loam soil. Manure treatment: OM2 (5 t ha−1).	Mean of 6 replicates, over one year (wet season: July to October 2017)	0.68	1	0.68		Win et al. (2020)	Greenhouse gas emissions, grain yield and water productivity: a paddy rice field case study based in Myanmar	https://doi.org/10.1002/ghg.2011
36	Myanmar	Madaya (Mandalay)	Green space	Horizontal farming	Open-air	Urban farm	The experimental plot (5 × 3.6 m) was arranged in a split-plot design with three replications. Twenty-one-day-old seedlings grown in a bed nursery were manually transplanted at three seedlings per hill with 20 cm × 20 cm plant spacing.	Cereals	Paddy rice	Rice (Oryza sativa L. var. IR 50)	Soil-based	The rice field had a sandy clay loam soil. Manure treatment: OM3 (7.5 t ha−1).	Mean of 6 replicates, over one year (wet season: July to October 2017)	0.7	1	0.7		Win et al. (2020)	Greenhouse gas emissions, grain yield and water productivity: a paddy rice field case study based in Myanmar	https://doi.org/10.1002/ghg.2011
37	Japan	Kashiwa (Chiba)	Ground	Horizontal farming	Controlled-environment with sunlight	Greenhouse	The greenhouse was equipped with heat pumps to keep the day/night temperature of 22/17°C in winter, and pad and fan system were used to keep the day/night temperature at 26/20°C during the summer.	Vegetables primary	Tomatoes	Tomato (Solanum lycopersicum L., cv. Sanbi)	Hydroponic	The irrigation system was a modified nutrient film technique (NFT). Otsuka nutrient solution was used for fertigation. (1) Control: solar light without LED inter-lighting.	Mean of 15 replicates, over one year (winter starting December 2013)	3.39205	1	3.39205		Tewolde et al. (2016)	Nighttime Supplemental LED Inter-lighting Improves Growth and Yield of Single-Truss Tomatoes by Enhancing Photosynthesis in Both Winter and Summer	https://doi.org/10.3389/fpls.2016.00448
37	Japan	Kashiwa (Chiba)	Ground	Horizontal farming	Controlled-environment with sunlight	Greenhouse	The greenhouse was equipped with heat pumps to keep the day/night temperature of 22/17°C in winter, and pad and fan system were used to keep the day/night temperature at 26/20°C during the summer.	Vegetables primary	Tomatoes	Tomato (Solanum lycopersicum L., cv. Sanbi)	Hydroponic	The irrigation system was a modified nutrient film technique (NFT). Otsuka nutrient solution was used for fertigation. (2) daytime LED inter-lighting from 4:00 am to 4:00 pm.	Mean of 15 replicates, over one year (winter starting December 2013)	4.3125	1	4.3125		Tewolde et al. (2016)	Nighttime Supplemental LED Inter-lighting Improves Growth and Yield of Single-Truss Tomatoes by Enhancing Photosynthesis in Both Winter and Summer	https://doi.org/10.3389/fpls.2016.00448
37	Japan	Kashiwa (Chiba)	Ground	Horizontal farming	Controlled-environment with sunlight	Greenhouse	The greenhouse was equipped with heat pumps to keep the day/night temperature of 22/17°C in winter, and pad and fan system were used to keep the day/night temperature at 26/20°C during the summer.	Vegetables primary	Tomatoes	Tomato (Solanum lycopersicum L., cv. Sanbi)	Hydroponic	The irrigation system was a modified nutrient film technique (NFT). Otsuka nutrient solution was used for fertigation. (3) nighttime LED inter-lighting from 10:00 pm to 10:00 am.	Mean of 15 replicates, over one year (winter starting December 2013)	4.21023	1	4.21023		Tewolde et al. (2016)	Nighttime Supplemental LED Inter-lighting Improves Growth and Yield of Single-Truss Tomatoes by Enhancing Photosynthesis in Both Winter and Summer	https://doi.org/10.3389/fpls.2016.00448
37	Japan	Kashiwa (Chiba)	Ground	Horizontal farming	Controlled-environment with sunlight	Greenhouse	The greenhouse was equipped with heat pumps to keep the day/night temperature of 22/17°C in winter, and pad and fan system were used to keep the day/night temperature at 26/20°C during the summer.	Vegetables primary	Tomatoes	Tomato (Solanum lycopersicum L., cv. Sanbi)	Hydroponic	The irrigation system was a modified nutrient film technique (NFT). Otsuka nutrient solution was used for fertigation. (1) Control: solar light without LED inter-lighting.	Mean of 15 replicates, over one year (summer starting August 2014)	1.05682	1	1.05682		Tewolde et al. (2016)	Nighttime Supplemental LED Inter-lighting Improves Growth and Yield of Single-Truss Tomatoes by Enhancing Photosynthesis in Both Winter and Summer	https://doi.org/10.3389/fpls.2016.00448
37	Japan	Kashiwa (Chiba)	Ground	Horizontal farming	Controlled-environment with sunlight	Greenhouse	The greenhouse was equipped with heat pumps to keep the day/night temperature of 22/17°C in winter, and pad and fan system were used to keep the day/night temperature at 26/20°C during the summer.	Vegetables primary	Tomatoes	Tomato (Solanum lycopersicum L., cv. Sanbi)	Hydroponic	The irrigation system was a modified nutrient film technique (NFT). Otsuka nutrient solution was used for fertigation. (2) daytime LED inter-lighting from 4:00 am to 4:00 pm.	Mean of 15 replicates, over one year (summer starting August 2014)	0.852273	1	0.852273		Tewolde et al. (2016)	Nighttime Supplemental LED Inter-lighting Improves Growth and Yield of Single-Truss Tomatoes by Enhancing Photosynthesis in Both Winter and Summer	https://doi.org/10.3389/fpls.2016.00448
37	Japan	Kashiwa (Chiba)	Ground	Horizontal farming	Controlled-environment with sunlight	Greenhouse	The greenhouse was equipped with heat pumps to keep the day/night temperature of 22/17°C in winter, and pad and fan system were used to keep the day/night temperature at 26/20°C during the summer.	Vegetables primary	Tomatoes	Tomato (Solanum lycopersicum L., cv. Sanbi)	Hydroponic	The irrigation system was a modified nutrient film technique (NFT). Otsuka nutrient solution was used for fertigation. (3) nighttime LED inter-lighting from 10:00 pm to 10:00 am.	Mean of 15 replicates, over one year (summer starting August 2014)	1.38068	1	1.38068		Tewolde et al. (2016)	Nighttime Supplemental LED Inter-lighting Improves Growth and Yield of Single-Truss Tomatoes by Enhancing Photosynthesis in Both Winter and Summer	https://doi.org/10.3389/fpls.2016.00448
38	Italy	Portici (Naples)	Ground	Horizontal farming	Controlled-environment with sunlight	Greenhouse	The cultivation was located in the experimental glasshouse of Parco Gussone (Portici, Naples, Italy).	Vegetables primary	Vegetables, fresh nes	Sweet basil (Ocimum basilicum L. cv. Napoletano)	Hydroponic	Plants were grown in 32 plastic containers of 4 m2 filled with 550 liters of nutrient solution. Mix of 2 planting density with 2 different nutrient solutions strength.	Mean of 16 replicates, over one year (May-July 2005)	2.3	1	2.3		Raimondi et al. (2006)	Yield and quality of hydroponically grown sweet basil cultivars	https://doi.org/10.17660/ActaHortic.2006.723.48	https://www.researchgate.net/publication/256460595_Yield_and_quality_of_hydroponically_grown_sweet_basil_cultivars
38	Italy	Portici (Naples)	Ground	Horizontal farming	Controlled-environment with sunlight	Greenhouse	The cultivation was located in the experimental glasshouse of Parco Gussone (Portici, Naples, Italy).	Vegetables primary	Vegetables, fresh nes	Sweet basil (Ocimum basilicum L. cv. Genovese)	Hydroponic	Plants were grown in 32 plastic containers of 4 m2 filled with 550 liters of nutrient solution. Mix of 2 planting density with 2 different nutrient solutions strength.	Mean of 16 replicates, over one year (May-July 2005)	2	1	2		Raimondi et al. (2006)	Yield and quality of hydroponically grown sweet basil cultivars	https://doi.org/10.17660/ActaHortic.2006.723.48	https://www.researchgate.net/publication/256460595_Yield_and_quality_of_hydroponically_grown_sweet_basil_cultivars
39	Turkey	Menderes (İzmir)	Ground	Horizontal farming	Controlled-environment with sunlight	Greenhouse	This study was realized in a polyethylene covered greenhouse (384 m2) built on the farmer's land.	Vegetables primary	Cucumbers and gherkins	Cucumber (Cucumis sativus L. cv. Sardes)	Hydroponic	Substrate culture (mixture of perlite and clinoptilolite) was used as a soilless technique and a closed system. Nutrient solution was applied via drip irrigation system by using a pump.	1 replicate, over one year (March-August 2001)	31.263	1	31.263		Engindeniz and Gül (2009)	Economic analysis of soilless and soil-based greenhouse cucumber production in Turkey	https://doi.org/10.1590/S0103-90162009000500004
40	Malawi	Lilongwe and Blantyre	Green space	Horizontal farming	Open-air	Urban farm	Research was undertaken with urban communities in Malawi's two main cities of Lilongwe and Blantyre.	Cereals	Maize	Maize (Zea mays L.)	Soil-based	Not reported by the study. High-income farmers.	Mean of 210 replicates, over one year (2004-2005 agricultural season)	0.1155	1	0.1155		Mkwambisi et al. (2011)	Urban agriculture and poverty reduction: Evaluating how food production in cities contributes to food security, employment and income in Malawi	https://doi.org/10.1002/jid.1657
40	Malawi	Lilongwe and Blantyre	Green space	Horizontal farming	Open-air	Urban farm	Research was undertaken with urban communities in Malawi's two main cities of Lilongwe and Blantyre.	Cereals	Maize	Maize (Zea mays L.)	Soil-based	Not reported by the study. Low-income farmers.	Mean of 120 replicates, over one year (2004-2005 agricultural season)	0.0297	1	0.0297		Mkwambisi et al. (2011)	Urban agriculture and poverty reduction: Evaluating how food production in cities contributes to food security, employment and income in Malawi	https://doi.org/10.1002/jid.1657
41	USA	Holt (MI)	Green space	Horizontal farming	Open-air	Research garden/field	In-ground (1.92 m2)	Vegetables primary	Tomatoes	Roma tomatoes (Solanum lycopersicum)	Soil-based	Copac loam soil	Mean of 4 replicates, over one year (2009)	10.393	1	10.393	Planting density not representative of commercial planting density - too high for some vegetables, too low for others	Whittinghill et al. (2013)	Evaluation of Vegetable Production on Extensive Green Roofs	https://doi.org/10.1080/21683565.2012.756847
41	USA	Holt (MI)	Rooftop	Horizontal farming	Open-air	Rooftop garden	Green roof platform (1.92 m2)	Vegetables primary	Tomatoes	Roma tomatoes (Solanum lycopersicum)	Soil-based	10.5 cm of green roof substrate (25% Haydite A, 25% Haydite B heat-expanded shale, 35% 2NS sand, and 15% leaf compost) laid over a XeroFlor XF-105 drainage mat	Mean of 4 replicates, over one year (2010)	1.81292	1	1.81292	Planting density not representative of commercial planting density - too high for some vegetables, too low for others	Whittinghill et al. (2013)	Evaluation of Vegetable Production on Extensive Green Roofs	https://doi.org/10.1080/21683565.2012.756847
41	USA	Holt (MI)	Green space	Horizontal farming	Open-air	Research garden/field	In-ground (1.92 m2)	Vegetables primary	Beans	Early contender bush beans (Phaseolus vulgaris)	Soil-based	Copac loam soil	Mean of 4 replicates, over one year (2009)	0.257493	1	0.257493	Planting density not representative of commercial planting density - too high for some vegetables, too low for others	Whittinghill et al. (2013)	Evaluation of Vegetable Production on Extensive Green Roofs	https://doi.org/10.1080/21683565.2012.756847
41	USA	Holt (MI)	Rooftop	Horizontal farming	Open-air	Rooftop garden	Green roof platform (1.92 m2)	Vegetables primary	Beans	Early contender bush beans (Phaseolus vulgaris)	Soil-based	10.5 cm of green roof substrate (25% Haydite A, 25% Haydite B heat-expanded shale, 35% 2NS sand, and 15% leaf compost) laid over a XeroFlor XF-105 drainage mat	Mean of 4 replicates, over one year (2010)	0.25781	1	0.25781	Planting density not representative of commercial planting density - too high for some vegetables, too low for others	Whittinghill et al. (2013)	Evaluation of Vegetable Production on Extensive Green Roofs	https://doi.org/10.1080/21683565.2012.756847
41	USA	East Lansing (MI)	Rooftop	Horizontal farming	Open-air	Rooftop garden	Green roof (3.22 m2)	Vegetables primary	Beans	Early contender bush beans (Phaseolus vulgaris)	Soil-based	10.5 cm of green roof substrate (25% Haydite A, 25% Haydite B heat-expanded shale, 35% 2NS sand, and 15% leaf compost) laid over a XeroFlor XF-105 drainage mat	Mean of 4 replicates, over one year (2011)	0.07239	1	0.07239	Planting density not representative of commercial planting density - too high for some vegetables, too low for others	Whittinghill et al. (2013)	Evaluation of Vegetable Production on Extensive Green Roofs	https://doi.org/10.1080/21683565.2012.756847
41	USA	Holt (MI)	Rooftop	Horizontal farming	Open-air	Rooftop garden	Green roof platform (1.92 m2)	Vegetables primary	Cucumbers and gherkins	Bush pickle hybrid cucumbers (Cucumis sativus)	Soil-based	10.5 cm of green roof substrate (25% Haydite A, 25% Haydite B heat-expanded shale, 35% 2NS sand, and 15% leaf compost) laid over a XeroFlor XF-105 drainage mat	Mean of 4 replicates, over one year (2010)	1.35287	1	1.35287	Planting density not representative of commercial planting density - too high for some vegetables, too low for others	Whittinghill et al. (2013)	Evaluation of Vegetable Production on Extensive Green Roofs	https://doi.org/10.1080/21683565.2012.756847
41	USA	Holt (MI)	Rooftop	Horizontal farming	Open-air	Rooftop garden	Green roof platform (1.92 m2)	Vegetables primary	Chillies and peppers	Sweetheart hybrid sweet peppers (Capsicum annuum)	Soil-based	10.5 cm of green roof substrate (25% Haydite A, 25% Haydite B heat-expanded shale, 35% 2NS sand, and 15% leaf compost) laid over a XeroFlor XF-105 drainage mat	Mean of 4 replicates, over one year (2011)	0.0983615	1	0.0983615	Planting density not representative of commercial planting density - too high for some vegetables, too low for others	Whittinghill et al. (2013)	Evaluation of Vegetable Production on Extensive Green Roofs	https://doi.org/10.1080/21683565.2012.756847
42	Austria	Vienna	Indoor	Horizontal farming	Controlled-environment with artificial light	Growth chamber	Vegetables were transferred with pumice and placed randomly into growth containers. Then water and a hydroponic solution with the nutrient formula 5-3-8 (N-P-K) and a pH of 5.5–6.5 were added.	Vegetables primary	Cabbages and other brassicas	Cabbage (Brassica oleracea var. capitata f. alba)	Hydroponic	Non-circulating hydroponic system. RGB LED module.	Mean of 10 replicates, over one year	2.0545	1	2.0545		Gräf et al. (2020)	Urban farming in indoor settings: Nitrate limits compliance check of leafy green vegetables under LED lighting	https://doi.org/10.17660/eJHS.2020/85.5.3
42	Austria	Vienna	Indoor	Horizontal farming	Controlled-environment with artificial light	Growth chamber	Vegetables were transferred with pumice and placed randomly into growth containers. Then water and a hydroponic solution with the nutrient formula 5-3-8 (N-P-K) and a pH of 5.5–6.5 were added.	Vegetables primary	Cabbages and other brassicas	Cabbage (Brassica oleracea var. capitata f. alba)	Hydroponic	Non-circulating hydroponic system. RB LED module.	Mean of 10 replicates, over one year	2.1636	1	2.1636		Gräf et al. (2020)	Urban farming in indoor settings: Nitrate limits compliance check of leafy green vegetables under LED lighting	https://doi.org/10.17660/eJHS.2020/85.5.3
42	Austria	Vienna	Indoor	Horizontal farming	Controlled-environment with artificial light	Growth chamber	Vegetables were transferred with pumice and placed randomly into growth containers. Then water and a hydroponic solution with the nutrient formula 5-3-8 (N-P-K) and a pH of 5.5–6.5 were added.	Vegetables primary	Cabbages and other brassicas	Pak choi (Brassica rapa L. ssp. chinensis)	Hydroponic	Non-circulating hydroponic system. RGB LED module.	Mean of 10 replicates, over one year	0.9818	1	0.9818		Gräf et al. (2020)	Urban farming in indoor settings: Nitrate limits compliance check of leafy green vegetables under LED lighting	https://doi.org/10.17660/eJHS.2020/85.5.3
42	Austria	Vienna	Indoor	Horizontal farming	Controlled-environment with artificial light	Growth chamber	Vegetables were transferred with pumice and placed randomly into growth containers. Then water and a hydroponic solution with the nutrient formula 5-3-8 (N-P-K) and a pH of 5.5–6.5 were added.	Vegetables primary	Cabbages and other brassicas	Pak choi (Brassica rapa L. ssp. chinensis)	Hydroponic	Non-circulating hydroponic system. RB LED module.	Mean of 10 replicates, over one year	1.1545	1	1.1545		Gräf et al. (2020)	Urban farming in indoor settings: Nitrate limits compliance check of leafy green vegetables under LED lighting	https://doi.org/10.17660/eJHS.2020/85.5.3
42	Austria	Vienna	Indoor	Horizontal farming	Controlled-environment with artificial light	Growth chamber	Vegetables were transferred with pumice and placed randomly into growth containers. Then water and a hydroponic solution with the nutrient formula 5-3-8 (N-P-K) and a pH of 5.5–6.5 were added.	Vegetables primary	Cabbages and other brassicas	Rocket (Eruca vesicaria ssp. sativa)	Hydroponic	Non-circulating hydroponic system. RGB LED module.	Mean of 10 replicates, over one year	1.0909	1	1.0909		Gräf et al. (2020)	Urban farming in indoor settings: Nitrate limits compliance check of leafy green vegetables under LED lighting	https://doi.org/10.17660/eJHS.2020/85.5.3
42	Austria	Vienna	Indoor	Horizontal farming	Controlled-environment with artificial light	Growth chamber	Vegetables were transferred with pumice and placed randomly into growth containers. Then water and a hydroponic solution with the nutrient formula 5-3-8 (N-P-K) and a pH of 5.5–6.5 were added.	Vegetables primary	Cabbages and other brassicas	Rocket (Eruca vesicaria ssp. sativa)	Hydroponic	Non-circulating hydroponic system. RB LED module.	Mean of 10 replicates, over one year	1.2181	1	1.2181		Gräf et al. (2020)	Urban farming in indoor settings: Nitrate limits compliance check of leafy green vegetables under LED lighting	https://doi.org/10.17660/eJHS.2020/85.5.3
43	Italy	Bologna	Indoor	Horizontal farming	Controlled-environment with artificial light	Growth chamber	The plants were grown in five separate compartments (0.64 m2 surface and 0.4 m3 volume) in a climate-controlled growth chamber (day temperature 26 °C, night temperature 22 °C, 55-70% relative humidity and 450 μmol mol-1 CO2).	Vegetables primary	Lettuce and chicory	Baby-leaf lettuce (Lactuca sativa L. cv. Rebelina)	Hydroponic	Each single-plant hydroponic unit consisted of plastic jars filled with nutrient solution (EC = 1.6, pH = 6.5). Daily Light Integrals (DLI): 5.8 mol m-2 d-1.	Mean of 36 replicates, over one year	2.01	1	2.01		Pennisi et al. (2020a)	Optimal light intensity for sustainable water and energy use in indoor cultivation of lettuce and basil under red and blue LEDs	https://doi.org/10.1016/j.scienta.2020.109508
43	Italy	Bologna	Indoor	Horizontal farming	Controlled-environment with artificial light	Growth chamber	The plants were grown in five separate compartments (0.64 m2 surface and 0.4 m3 volume) in a climate-controlled growth chamber (day temperature 26 °C, night temperature 22 °C, 55-70% relative humidity and 450 μmol mol-1 CO2).	Vegetables primary	Lettuce and chicory	Baby-leaf lettuce (Lactuca sativa L. cv. Rebelina)	Hydroponic	Each single-plant hydroponic unit consisted of plastic jars filled with nutrient solution (EC = 1.6, pH = 6.5). Daily Light Integrals (DLI): 8.6 mol m-2 d-1.	Mean of 36 replicates, over one year	3.07	1	3.07		Pennisi et al. (2020a)	Optimal light intensity for sustainable water and energy use in indoor cultivation of lettuce and basil under red and blue LEDs	https://doi.org/10.1016/j.scienta.2020.109508
43	Italy	Bologna	Indoor	Horizontal farming	Controlled-environment with artificial light	Growth chamber	The plants were grown in five separate compartments (0.64 m2 surface and 0.4 m3 volume) in a climate-controlled growth chamber (day temperature 26 °C, night temperature 22 °C, 55-70% relative humidity and 450 μmol mol-1 CO2).	Vegetables primary	Lettuce and chicory	Baby-leaf lettuce (Lactuca sativa L. cv. Rebelina)	Hydroponic	Each single-plant hydroponic unit consisted of plastic jars filled with nutrient solution (EC = 1.6, pH = 6.5). Daily Light Integrals (DLI): 11.5 mol m-2 d-1.	Mean of 36 replicates, over one year	4.82	1	4.82		Pennisi et al. (2020a)	Optimal light intensity for sustainable water and energy use in indoor cultivation of lettuce and basil under red and blue LEDs	https://doi.org/10.1016/j.scienta.2020.109508
43	Italy	Bologna	Indoor	Horizontal farming	Controlled-environment with artificial light	Growth chamber	The plants were grown in five separate compartments (0.64 m2 surface and 0.4 m3 volume) in a climate-controlled growth chamber (day temperature 26 °C, night temperature 22 °C, 55-70% relative humidity and 450 μmol mol-1 CO2).	Vegetables primary	Lettuce and chicory	Baby-leaf lettuce (Lactuca sativa L. cv. Rebelina)	Hydroponic	Each single-plant hydroponic unit consisted of plastic jars filled with nutrient solution (EC = 1.6, pH = 6.5). Daily Light Integrals (DLI): 14.4 mol m-2 d-1.	Mean of 36 replicates, over one year	6.11	1	6.11		Pennisi et al. (2020a)	Optimal light intensity for sustainable water and energy use in indoor cultivation of lettuce and basil under red and blue LEDs	https://doi.org/10.1016/j.scienta.2020.109508
43	Italy	Bologna	Indoor	Horizontal farming	Controlled-environment with artificial light	Growth chamber	The plants were grown in five separate compartments (0.64 m2 surface and 0.4 m3 volume) in a climate-controlled growth chamber (day temperature 26 °C, night temperature 22 °C, 55-70% relative humidity and 450 μmol mol-1 CO2).	Vegetables primary	Lettuce and chicory	Baby-leaf lettuce (Lactuca sativa L. cv. Rebelina)	Hydroponic	Each single-plant hydroponic unit consisted of plastic jars filled with nutrient solution (EC = 1.6, pH = 6.5). Daily Light Integrals (DLI): 17.3 mol m-2 d-1.	Mean of 36 replicates, over one year	5.09	1	5.09		Pennisi et al. (2020a)	Optimal light intensity for sustainable water and energy use in indoor cultivation of lettuce and basil under red and blue LEDs	https://doi.org/10.1016/j.scienta.2020.109508
43	Italy	Bologna	Indoor	Horizontal farming	Controlled-environment with artificial light	Growth chamber	The plants were grown in five separate compartments (0.64 m2 surface and 0.4 m3 volume) in a climate-controlled growth chamber (day temperature 26 °C, night temperature 22 °C, 55-70% relative humidity and 450 μmol mol-1 CO2).	Vegetables primary	Vegetables, fresh nes	Basil (Ocimum basilicum L. cv. Superbo)	Hydroponic	Each single-plant hydroponic unit consisted of plastic jars filled with nutrient solution (EC = 1.6, pH = 6.5). Daily Light Integrals (DLI): 5.8 mol m-2 d-1.	Mean of 36 replicates, over one year	0.74	1	0.74		Pennisi et al. (2020a)	Optimal light intensity for sustainable water and energy use in indoor cultivation of lettuce and basil under red and blue LEDs	https://doi.org/10.1016/j.scienta.2020.109508
43	Italy	Bologna	Indoor	Horizontal farming	Controlled-environment with artificial light	Growth chamber	The plants were grown in five separate compartments (0.64 m2 surface and 0.4 m3 volume) in a climate-controlled growth chamber (day temperature 26 °C, night temperature 22 °C, 55-70% relative humidity and 450 μmol mol-1 CO2).	Vegetables primary	Vegetables, fresh nes	Basil (Ocimum basilicum L. cv. Superbo)	Hydroponic	Each single-plant hydroponic unit consisted of plastic jars filled with nutrient solution (EC = 1.6, pH = 6.5). Daily Light Integrals (DLI): 8.6 mol m-2 d-1.	Mean of 36 replicates, over one year	0.93	1	0.93		Pennisi et al. (2020a)	Optimal light intensity for sustainable water and energy use in indoor cultivation of lettuce and basil under red and blue LEDs	https://doi.org/10.1016/j.scienta.2020.109508
43	Italy	Bologna	Indoor	Horizontal farming	Controlled-environment with artificial light	Growth chamber	The plants were grown in five separate compartments (0.64 m2 surface and 0.4 m3 volume) in a climate-controlled growth chamber (day temperature 26 °C, night temperature 22 °C, 55-70% relative humidity and 450 μmol mol-1 CO2).	Vegetables primary	Vegetables, fresh nes	Basil (Ocimum basilicum L. cv. Superbo)	Hydroponic	Each single-plant hydroponic unit consisted of plastic jars filled with nutrient solution (EC = 1.6, pH = 6.5). Daily Light Integrals (DLI): 11.5 mol m-2 d-1.	Mean of 36 replicates, over one year	1.41	1	1.41		Pennisi et al. (2020a)	Optimal light intensity for sustainable water and energy use in indoor cultivation of lettuce and basil under red and blue LEDs	https://doi.org/10.1016/j.scienta.2020.109508
43	Italy	Bologna	Indoor	Horizontal farming	Controlled-environment with artificial light	Growth chamber	The plants were grown in five separate compartments (0.64 m2 surface and 0.4 m3 volume) in a climate-controlled growth chamber (day temperature 26 °C, night temperature 22 °C, 55-70% relative humidity and 450 μmol mol-1 CO2).	Vegetables primary	Vegetables, fresh nes	Basil (Ocimum basilicum L. cv. Superbo)	Hydroponic	Each single-plant hydroponic unit consisted of plastic jars filled with nutrient solution (EC = 1.6, pH = 6.5). Daily Light Integrals (DLI): 14.4 mol m-2 d-1.	Mean of 36 replicates, over one year	2.5	1	2.5		Pennisi et al. (2020a)	Optimal light intensity for sustainable water and energy use in indoor cultivation of lettuce and basil under red and blue LEDs	https://doi.org/10.1016/j.scienta.2020.109508
43	Italy	Bologna	Indoor	Horizontal farming	Controlled-environment with artificial light	Growth chamber	The plants were grown in five separate compartments (0.64 m2 surface and 0.4 m3 volume) in a climate-controlled growth chamber (day temperature 26 °C, night temperature 22 °C, 55-70% relative humidity and 450 μmol mol-1 CO2).	Vegetables primary	Vegetables, fresh nes	Basil (Ocimum basilicum L. cv. Superbo)	Hydroponic	Each single-plant hydroponic unit consisted of plastic jars filled with nutrient solution (EC = 1.6, pH = 6.5). Daily Light Integrals (DLI): 17.3 mol m-2 d-1.	Mean of 36 replicates, over one year	2.1	1	2.1		Pennisi et al. (2020a)	Optimal light intensity for sustainable water and energy use in indoor cultivation of lettuce and basil under red and blue LEDs	https://doi.org/10.1016/j.scienta.2020.109508
44	Greece	Vasilika (Thermi)	Indoor	Vertical farming	Controlled-environment with artificial light	Plant factory	Six tanks were placed under each light treatment in a growth chamber (shelf dimensions: 0.6 m × 1.2 m × 0.55 m, distance of 0.4 m between lamps and plants) where climate conditions were controlled at day/night temperature of 22 °C/20 °C, 80% ± 10% relative humidity, air was recirculating with fans, and light was applied with LEDs.	Vegetables primary	Spinach	Spinach (Spinacia oleraciea L. cv. “Geant D’ Hiver”)	Hydroponic	Crops were placed to float on top of water in polystyrene tanks filled with 16 L freshly produced Hoagland nutrient solution. Treatment T1.	Mean of 3 replicates, over one year (28 days)	3.50495	1	3.50495		Bantis et al. (2020)	Physiological and Phytochemical Responses of Spinach Baby Leaves Grown in a PFAL System with LEDs and Saline Nutrient Solution	https://doi.org/10.3390/agriculture10110574
44	Greece	Vasilika (Thermi)	Indoor	Vertical farming	Controlled-environment with artificial light	Plant factory	Six tanks were placed under each light treatment in a growth chamber (shelf dimensions: 0.6 m × 1.2 m × 0.55 m, distance of 0.4 m between lamps and plants) where climate conditions were controlled at day/night temperature of 22 °C/20 °C, 80% ± 10% relative humidity, air was recirculating with fans, and light was applied with LEDs.	Vegetables primary	Spinach	Spinach (Spinacia oleraciea L. cv. “Geant D’ Hiver”)	Hydroponic	Crops were placed to float on top of water in polystyrene tanks filled with 16 L freshly produced Hoagland nutrient solution. Treatment T2.	Mean of 3 replicates, over one year (28 days)	2.0198	1	2.0198		Bantis et al. (2020)	Physiological and Phytochemical Responses of Spinach Baby Leaves Grown in a PFAL System with LEDs and Saline Nutrient Solution	https://doi.org/10.3390/agriculture10110574
44	Greece	Vasilika (Thermi)	Indoor	Vertical farming	Controlled-environment with artificial light	Plant factory	Six tanks were placed under each light treatment in a growth chamber (shelf dimensions: 0.6 m × 1.2 m × 0.55 m, distance of 0.4 m between lamps and plants) where climate conditions were controlled at day/night temperature of 22 °C/20 °C, 80% ± 10% relative humidity, air was recirculating with fans, and light was applied with LEDs.	Vegetables primary	Spinach	Spinach (Spinacia oleraciea L. cv. “Geant D’ Hiver”)	Hydroponic	Crops were placed to float on top of water in polystyrene tanks filled with 16 L freshly produced Hoagland nutrient solution. Treatment T3.	Mean of 3 replicates, over one year (28 days)	3.23762	1	3.23762		Bantis et al. (2020)	Physiological and Phytochemical Responses of Spinach Baby Leaves Grown in a PFAL System with LEDs and Saline Nutrient Solution	https://doi.org/10.3390/agriculture10110574
44	Greece	Vasilika (Thermi)	Indoor	Vertical farming	Controlled-environment with artificial light	Plant factory	Six tanks were placed under each light treatment in a growth chamber (shelf dimensions: 0.6 m × 1.2 m × 0.55 m, distance of 0.4 m between lamps and plants) where climate conditions were controlled at day/night temperature of 22 °C/20 °C, 80% ± 10% relative humidity, air was recirculating with fans, and light was applied with LEDs.	Vegetables primary	Spinach	Spinach (Spinacia oleraciea L. cv. “Geant D’ Hiver”)	Hydroponic	Crops were placed to float on top of water in polystyrene tanks filled with 16 L freshly produced Hoagland nutrient solution. Treatment T4.	Mean of 3 replicates, over one year (28 days)	1.61881	1	1.61881		Bantis et al. (2020)	Physiological and Phytochemical Responses of Spinach Baby Leaves Grown in a PFAL System with LEDs and Saline Nutrient Solution	https://doi.org/10.3390/agriculture10110574
44	Greece	Vasilika (Thermi)	Indoor	Vertical farming	Controlled-environment with artificial light	Plant factory	Six tanks were placed under each light treatment in a growth chamber (shelf dimensions: 0.6 m × 1.2 m × 0.55 m, distance of 0.4 m between lamps and plants) where climate conditions were controlled at day/night temperature of 22 °C/20 °C, 80% ± 10% relative humidity, air was recirculating with fans, and light was applied with LEDs.	Vegetables primary	Spinach	Spinach (Spinacia oleraciea L. cv. “Geant D’ Hiver”)	Hydroponic	Crops were placed to float on top of water in polystyrene tanks filled with 16 L freshly produced Hoagland nutrient solution. Treatment T1+NaCl.	Mean of 3 replicates, over one year (28 days)	3.35644	1	3.35644		Bantis et al. (2020)	Physiological and Phytochemical Responses of Spinach Baby Leaves Grown in a PFAL System with LEDs and Saline Nutrient Solution	https://doi.org/10.3390/agriculture10110574
44	Greece	Vasilika (Thermi)	Indoor	Vertical farming	Controlled-environment with artificial light	Plant factory	Six tanks were placed under each light treatment in a growth chamber (shelf dimensions: 0.6 m × 1.2 m × 0.55 m, distance of 0.4 m between lamps and plants) where climate conditions were controlled at day/night temperature of 22 °C/20 °C, 80% ± 10% relative humidity, air was recirculating with fans, and light was applied with LEDs.	Vegetables primary	Spinach	Spinach (Spinacia oleraciea L. cv. “Geant D’ Hiver”)	Hydroponic	Crops were placed to float on top of water in polystyrene tanks filled with 16 L freshly produced Hoagland nutrient solution. Treatment T2+NaCl.	Mean of 3 replicates, over one year (28 days)	2.43564	1	2.43564		Bantis et al. (2020)	Physiological and Phytochemical Responses of Spinach Baby Leaves Grown in a PFAL System with LEDs and Saline Nutrient Solution	https://doi.org/10.3390/agriculture10110574
44	Greece	Vasilika (Thermi)	Indoor	Vertical farming	Controlled-environment with artificial light	Plant factory	Six tanks were placed under each light treatment in a growth chamber (shelf dimensions: 0.6 m × 1.2 m × 0.55 m, distance of 0.4 m between lamps and plants) where climate conditions were controlled at day/night temperature of 22 °C/20 °C, 80% ± 10% relative humidity, air was recirculating with fans, and light was applied with LEDs.	Vegetables primary	Spinach	Spinach (Spinacia oleraciea L. cv. “Geant D’ Hiver”)	Hydroponic	Crops were placed to float on top of water in polystyrene tanks filled with 16 L freshly produced Hoagland nutrient solution. Treatment T3+NaCl.	Mean of 3 replicates, over one year (28 days)	3.25248	1	3.25248		Bantis et al. (2020)	Physiological and Phytochemical Responses of Spinach Baby Leaves Grown in a PFAL System with LEDs and Saline Nutrient Solution	https://doi.org/10.3390/agriculture10110574
44	Greece	Vasilika (Thermi)	Indoor	Vertical farming	Controlled-environment with artificial light	Plant factory	Six tanks were placed under each light treatment in a growth chamber (shelf dimensions: 0.6 m × 1.2 m × 0.55 m, distance of 0.4 m between lamps and plants) where climate conditions were controlled at day/night temperature of 22 °C/20 °C, 80% ± 10% relative humidity, air was recirculating with fans, and light was applied with LEDs.	Vegetables primary	Spinach	Spinach (Spinacia oleraciea L. cv. “Geant D’ Hiver”)	Hydroponic	Crops were placed to float on top of water in polystyrene tanks filled with 16 L freshly produced Hoagland nutrient solution. Treatment T4+NaCl.	Mean of 3 replicates, over one year (28 days)	2.36139	1	2.36139		Bantis et al. (2020)	Physiological and Phytochemical Responses of Spinach Baby Leaves Grown in a PFAL System with LEDs and Saline Nutrient Solution	https://doi.org/10.3390/agriculture10110574
45	Spain	Cerdanyola del Vallès (Barcelona)	Rooftop	Horizontal farming	Controlled-environment with sunlight	Greenhouse	The i-RTG section used for this study is southeasterly facing and covers a total area of 122.8 m2, of which 70% (84.3 m2) are assigned to growing hydroponic crops.	Vegetables primary	Beans	Common bean (Phaseolus vulgaris)	Hydroponic	Beans were grown in perlite bags, which are automatically irrigated with a nutrient solution through an injection system (Dosatron®) with 2 L h−1 flow drippers. Closed-loop (CS) hydroponic irrigation system.	1 replicate, over one year (2018, 89 days)	0.56	1	0.56		Rufí-Salís et al. (2020)	Recirculating water and nutrients in urban agriculture: An opportunity towards environmental sustainability and water use efficiency?	https://doi.org/10.1016/j.jclepro.2020.121213
45	Spain	Cerdanyola del Vallès (Barcelona)	Rooftop	Horizontal farming	Controlled-environment with sunlight	Greenhouse	The i-RTG section used for this study is southeasterly facing and covers a total area of 122.8 m2, of which 70% (84.3 m2) are assigned to growing hydroponic crops.	Vegetables primary	Beans	Common bean (Phaseolus vulgaris)	Hydroponic	Beans were grown in perlite bags, which are automatically irrigated with a nutrient solution through an injection system (Dosatron®) with 2 L h−1 flow drippers. Linear (LS) hydroponic irrigation system.	1 replicate, over one year (2016, 57 days)	0.52	1	0.52		Rufí-Salís et al. (2020)	Recirculating water and nutrients in urban agriculture: An opportunity towards environmental sustainability and water use efficiency?	https://doi.org/10.1016/j.jclepro.2020.121213
46	USA	Nashville (TN)	Ground	Vertical farming	Controlled-environment with sunlight	Greenhouse	The vertical system, which included a metal vertical system support framework, irrigation system, Styrofoam pots, and fertilization/irrigation resources, was placed in a hoop house.	Vegetables primary	Lettuce and chicory	Lettuce (Lactuca sativa L. var. 'Optima')	Hydroponic	Substrate: PB7+C3; half fertiliser.	Mean of 4 replicates, over one year (2018, 65 days)	1.31616	1	1.31616		Wiggins et al. (2020)	Substrate Properties and Fertilizer Rates on Yield Responses of Lettuce in a Vertical Growth System	https://doi.org/10.3390/su12166465
46	USA	Nashville (TN)	Ground	Vertical farming	Controlled-environment with sunlight	Greenhouse	The vertical system, which included a metal vertical system support framework, irrigation system, Styrofoam pots, and fertilization/irrigation resources, was placed in a hoop house.	Vegetables primary	Lettuce and chicory	Lettuce (Lactuca sativa L. var. 'Nevada')	Hydroponic	Substrate: PB7+C3; half fertiliser.	Mean of 4 replicates, over one year (2018, 65 days)	1.592	1	1.592		Wiggins et al. (2020)	Substrate Properties and Fertilizer Rates on Yield Responses of Lettuce in a Vertical Growth System	https://doi.org/10.3390/su12166465
46	USA	Nashville (TN)	Ground	Vertical farming	Controlled-environment with sunlight	Greenhouse	The vertical system, which included a metal vertical system support framework, irrigation system, Styrofoam pots, and fertilization/irrigation resources, was placed in a hoop house.	Vegetables primary	Lettuce and chicory	Lettuce (Lactuca sativa L. var. 'Optima')	Hydroponic	Substrate: PB7+C3; half fertiliser.	Mean of 4 replicates, over one year (2019, 65 days)	1.46048	1	1.46048		Wiggins et al. (2020)	Substrate Properties and Fertilizer Rates on Yield Responses of Lettuce in a Vertical Growth System	https://doi.org/10.3390/su12166465
46	USA	Nashville (TN)	Ground	Vertical farming	Controlled-environment with sunlight	Greenhouse	The vertical system, which included a metal vertical system support framework, irrigation system, Styrofoam pots, and fertilization/irrigation resources, was placed in a hoop house.	Vegetables primary	Lettuce and chicory	Lettuce (Lactuca sativa L. var. 'Nevada')	Hydroponic	Substrate: PB7+C3; half fertiliser.	Mean of 4 replicates, over one year (2019, 65 days)	1.31616	1	1.31616		Wiggins et al. (2020)	Substrate Properties and Fertilizer Rates on Yield Responses of Lettuce in a Vertical Growth System	https://doi.org/10.3390/su12166465
47	Finland	Piikkiö (Turku)	Green space	Horizontal farming	Controlled-environment with sunlight	Greenhouse	Experiment taken place in 3 separate greenhouse compartments, 50 m2 each; each corresponding to an experimental treatment. In one compartment LED was used as both the top light and interlight (LED-LED), in the next compartment HPS was used as the top light and LED as the interlight (HPS-LED) and in the third compartment HPS was used as both the top light and interlight (HPS-HPS).	Vegetables primary	Cucumbers and gherkins	Cucumber (Cucumis sativus L. cv. Toploader)	Soil-based	In soil. LED-LED: LED was used as both the top light and interlight.	Mean of 8 replicates, over one year (2013-2014)	46.2	1	46.2		Särkkä et al. (2017)	Effects of HPS and LED lighting on cucumber leaf photosynthesis, light quality penetration and temperature in the canopy, plant morphology and yield	https://doi.org/10.23986/afsci.60293
47	Finland	Piikkiö (Turku)	Green space	Horizontal farming	Controlled-environment with sunlight	Greenhouse	Experiment taken place in 3 separate greenhouse compartments, 50 m2 each; each corresponding to an experimental treatment. In one compartment LED was used as both the top light and interlight (LED-LED), in the next compartment HPS was used as the top light and LED as the interlight (HPS-LED) and in the third compartment HPS was used as both the top light and interlight (HPS-HPS).	Vegetables primary	Cucumbers and gherkins	Cucumber (Cucumis sativus L. cv. Toploader)	Soil-based	In soil. HPS-LED: HPS was used as the top light and LED as the interlight.	Mean of 8 replicates, over one year (2013-2014)	61.6	1	61.6		Särkkä et al. (2017)	Effects of HPS and LED lighting on cucumber leaf photosynthesis, light quality penetration and temperature in the canopy, plant morphology and yield	https://doi.org/10.23986/afsci.60293
47	Finland	Piikkiö (Turku)	Green space	Horizontal farming	Controlled-environment with sunlight	Greenhouse	Experiment taken place in 3 separate greenhouse compartments, 50 m2 each; each corresponding to an experimental treatment. In one compartment LED was used as both the top light and interlight (LED-LED), in the next compartment HPS was used as the top light and LED as the interlight (HPS-LED) and in the third compartment HPS was used as both the top light and interlight (HPS-HPS).	Vegetables primary	Cucumbers and gherkins	Cucumber (Cucumis sativus L. cv. Toploader)	Soil-based	In soil. HPS-HPS: HPS was used as both the top light and interlight.	Mean of 8 replicates, over one year (2013-2014)	57.2	1	57.2		Särkkä et al. (2017)	Effects of HPS and LED lighting on cucumber leaf photosynthesis, light quality penetration and temperature in the canopy, plant morphology and yield	https://doi.org/10.23986/afsci.60293
48	Japan	Kashiwa (Chiba)	Ground	Horizontal farming	Controlled-environment with sunlight	Greenhouse	The potted crops were set on movable benches in rows 10 cm apart in a greenhouse.	Vegetables primary	Tomatoes	Tomato (Solanum lycopersicum L. cv. Momotaro Matsumi)	Hydroponic	Crops were grown in 9-cm-diameter pots filled with granulated rockwool. Nutrient solution: Enshi formula. Control treatment.	Mean of 2 replicates, over one year (September-December 2010)	5.5484	1	5.5484		Lu et al. (2012)	Effects of Supplemental Lighting with Light-Emitting Diodes (LEDs) on Tomato Yield and Quality of Single-Truss Tomato Plants Grown at High Planting Density	https://doi.org/10.2525/ecb.50.63
48	Japan	Kashiwa (Chiba)	Ground	Horizontal farming	Controlled-environment with sunlight	Greenhouse	The potted crops were set on movable benches in rows 10 cm apart in a greenhouse.	Vegetables primary	Tomatoes	Tomato (Solanum lycopersicum L. cv. Momotaro Matsumi)	Hydroponic	Crops were grown in 9-cm-diameter pots filled with granulated rockwool. Nutrient solution: Enshi formula. White LEDs treatment.	Mean of 2 replicates, over one year (September-December 2010)	6.2205	1	6.2205		Lu et al. (2012)	Effects of Supplemental Lighting with Light-Emitting Diodes (LEDs) on Tomato Yield and Quality of Single-Truss Tomato Plants Grown at High Planting Density	https://doi.org/10.2525/ecb.50.63
48	Japan	Kashiwa (Chiba)	Ground	Horizontal farming	Controlled-environment with sunlight	Greenhouse	The potted crops were set on movable benches in rows 10 cm apart in a greenhouse.	Vegetables primary	Tomatoes	Tomato (Solanum lycopersicum L. cv. Momotaro Matsumi)	Hydroponic	Crops were grown in 9-cm-diameter pots filled with granulated rockwool. Nutrient solution: Enshi formula. Red LEDs treatment.	Mean of 2 replicates, over one year (September-December 2010)	6.3063	1	6.3063		Lu et al. (2012)	Effects of Supplemental Lighting with Light-Emitting Diodes (LEDs) on Tomato Yield and Quality of Single-Truss Tomato Plants Grown at High Planting Density	https://doi.org/10.2525/ecb.50.63
48	Japan	Kashiwa (Chiba)	Ground	Horizontal farming	Controlled-environment with sunlight	Greenhouse	The potted crops were set on movable benches in rows 10 cm apart in a greenhouse.	Vegetables primary	Tomatoes	Tomato (Solanum lycopersicum L. cv. Momotaro Matsumi)	Hydroponic	Crops were grown in 9-cm-diameter pots filled with granulated rockwool. Nutrient solution: Enshi formula. Blue LEDs treatment.	Mean of 2 replicates, over one year (September-December 2010)	5.7772	1	5.7772		Lu et al. (2012)	Effects of Supplemental Lighting with Light-Emitting Diodes (LEDs) on Tomato Yield and Quality of Single-Truss Tomato Plants Grown at High Planting Density	https://doi.org/10.2525/ecb.50.63
49	Jordan	Ar-Ramtha (Irbid)	Ground	Horizontal farming	Controlled-environment with sunlight	Greenhouse	Sixteen plastic boxes with the dimensions length 49cm, width 29cm and height 11cm were prepared for both cultivars as a closed soilless system.	Vegetables primary	Cucumbers and gherkins	Cucumber (Cucumis sativus L. var. Banan F1 and Cengel RZ)	Hydroponic	Closed soilless system. Soilless medium: tuff 100% (T).	Mean of 4 replicates, over one year (2018 spring growing season)	26.7935	1	26.7935		Al-Far et al. (2019)	Evaluation of different soilless media on growth, quality, and yield of cucumber (Cucumis sativus L.) grown under greenhouse conditions	https://doi.org/10.21475/ajcs.19.13.08.p2122
49	Jordan	Ar-Ramtha (Irbid)	Ground	Horizontal farming	Controlled-environment with sunlight	Greenhouse	Sixteen plastic boxes with the dimensions length 49cm, width 29cm and height 11cm were prepared for both cultivars as a closed soilless system.	Vegetables primary	Cucumbers and gherkins	Cucumber (Cucumis sativus L. var. Banan F1 and Cengel RZ)	Hydroponic	Closed soilless system. Soilless medium: tuff:perlite 50% each (TP).	Mean of 4 replicates, over one year (2018 spring growing season)	27.7334	1	27.7334		Al-Far et al. (2019)	Evaluation of different soilless media on growth, quality, and yield of cucumber (Cucumis sativus L.) grown under greenhouse conditions	https://doi.org/10.21475/ajcs.19.13.08.p2122
[truncated: 1,496 more rows]
